# Supplementary material for: 4-Methyl-3-[4-(3-pyrid­yl)pyrimidin-2-yl­oxy]aniline
Source: Acta Crystallogr Sect E Struct Rep Online. 2009 Jun 27;65(Pt 7):o1707. doi: 10.1107/S1600536809023770 (PMC2969253; doi:10.1107/S1600536809023770)
Supplement: Supplementary file 2 [file e-65-o1707-Isup2.hkl]

# 
# h,k,l, Fc-squared, Fo-squared, sigma(Fo-squared) and status flag 
# 
data_I
_shelx_title ' X in P2(1)/c' 
_shelx_refln_list_code          4 
_shelx_F_calc_maximum      174.05 
_exptl_crystal_F_000       584.00 
_reflns_d_resolution_high  0.8327 
 
loop_ 
 _symmetry_equiv_pos_as_xyz 
 'x, y, z' 
 '-x, y+1/2, -z+1/2' 
 '-x, -y, -z' 
 'x, -y-1/2, z-1/2' 
 
_cell_length_a     8.5800 
_cell_length_b    20.3600 
_cell_length_c     8.0780 
_cell_angle_alpha  90.000 
_cell_angle_beta   98.290 
_cell_angle_gamma  90.000 
 
_shelx_F_squared_multiplier     1.000 
 
loop_ 
 _refln_index_h 
 _refln_index_k 
 _refln_index_l 
 _refln_F_squared_calc 
 _refln_F_squared_meas 
 _refln_F_squared_sigma 
 _refln_observed_status 
   1   0   0      474.89      487.68      5.29 o 
   2   0   0     5928.38     5883.50    106.90 o 
   3   0   0       12.34        4.18      1.89 o 
   4   0   0        0.79        3.46      2.15 o 
   5   0   0     1250.59     1658.88     23.25 o 
   6   0   0      196.80      179.91      9.47 o 
   7   0   0        9.18        6.14      4.31 o 
   8   0   0       17.75       18.61      4.77 o 
   9   0   0        1.61        4.24      6.99 o 
  10   0   0       10.93        8.42      7.71 o 
   1   1   0        1.22        0.39      1.24 o 
   2   1   0     3756.06     3372.16     81.56 o 
   3   1   0      386.84      420.16      8.75 o 
   4   1   0      958.32     1030.67     15.93 o 
   5   1   0       95.67       87.83      6.07 o 
   6   1   0       69.50       66.35      6.40 o 
   7   1   0       31.93       38.46      6.20 o 
   8   1   0       28.16       18.68      6.60 o 
   9   1   0        1.95       -7.12      7.12 o 
  10   1   0       15.29       14.82      7.44 o 
   0   2   0     1530.01     1352.87     33.11 o 
   1   2   0       54.22       70.85      2.61 o 
   2   2   0      509.57      437.79      7.44 o 
   3   2   0      549.63      547.24     10.12 o 
   4   2   0       58.64       55.44      4.44 o 
   5   2   0      167.43      200.35      8.29 o 
   6   2   0        3.88        1.83      3.20 o 
   7   2   0        5.25       10.97      4.18 o 
   8   2   0       15.26       12.54      5.55 o 
   9   2   0        0.18       -3.07      5.62 o 
  10   2   0        1.15       -7.18      7.18 o 
   1   3   0      156.42      164.17      4.11 o 
   2   3   0     1962.40     1855.96     15.74 o 
   3   3   0     1075.55     1232.39     15.35 o 
   4   3   0        0.02        0.00      2.61 o 
   5   3   0       24.21       35.13      4.51 o 
   6   3   0        9.06        4.44      3.66 o 
   7   3   0        2.30        3.98      4.31 o 
   8   3   0        0.13       -2.09      4.51 o 
   9   3   0       16.61       22.14      6.40 o 
  10   3   0        1.48        0.00      6.79 o 
   0   4   0        3.57        8.16      1.57 o 
   1   4   0     6563.75     6218.56    108.14 o 
   2   4   0     1093.98      984.96     12.15 o 
   3   4   0      113.84      135.50      5.62 o 
   4   4   0      170.48      191.79      7.58 o 
   5   4   0      149.73      157.97      7.58 o 
   6   4   0       92.54       74.12      6.60 o 
   7   4   0       63.72       64.13      7.38 o 
   8   4   0       62.75       64.98      8.49 o 
   9   4   0       27.02       14.30      7.44 o 
  10   4   0       41.15       46.76      9.14 o 
   1   5   0     2964.29     3035.91     19.92 o 
   2   5   0     2261.29     2268.48     19.53 o 
   3   5   0      734.06      678.62     12.28 o 
   4   5   0        1.06        0.52      2.61 o 
   5   5   0      172.90      190.03      8.62 o 
   6   5   0      336.09      316.78     12.28 o 
   7   5   0      649.05      674.05     19.85 o 
   8   5   0      166.53      154.77     11.30 o 
   9   5   0        5.01       -0.65      5.29 o 
   0   6   0       85.97       89.53      3.98 o 
   1   6   0      473.03      535.15      9.21 o 
   2   6   0     3355.66     3276.29     24.75 o 
   3   6   0      957.10      938.66     15.02 o 
   4   6   0      634.73      694.36     14.76 o 
   5   6   0       25.89       35.98      4.64 o 
   6   6   0      381.34      351.00     13.06 o 
   7   6   0      405.23      473.31     16.52 o 
   8   6   0       36.77       49.04      7.77 o 
   9   6   0       97.24       94.69     11.56 o 
   1   7   0     1780.60     1997.74     19.00 o 
   2   7   0      168.76      172.79      6.53 o 
   3   7   0      587.87      628.86     13.00 o 
   4   7   0       20.52       12.73      3.20 o 
   5   7   0       71.45       83.59      6.53 o 
   6   7   0        0.15        5.75      4.44 o 
   7   7   0      125.06      145.49     10.51 o 
   8   7   0       14.46       14.63      6.07 o 
   9   7   0        6.97       11.10      6.53 o 
   0   8   0      235.52      183.17      6.14 o 
   1   8   0       18.39       11.62      3.00 o 
   2   8   0       19.37       17.96      3.40 o 
   3   8   0      106.57      131.58      6.92 o 
   4   8   0        3.34       -3.07      3.40 o 
   5   8   0        0.04        3.98      3.20 o 
   6   8   0      183.80      205.83     10.58 o 
   7   8   0      179.29      158.69     11.56 o 
   8   8   0       13.67       13.26      6.14 o 
   9   8   0        0.86        0.65      5.42 o 
   1   9   0      402.76      407.23     10.32 o 
   2   9   0      104.62      104.88      5.75 o 
   3   9   0      131.51      165.28      7.64 o 
   4   9   0       37.40       28.99      4.38 o 
   5   9   0        4.13        5.29      4.18 o 
   6   9   0       38.12       44.73      6.79 o 
   7   9   0        1.15        2.55      5.03 o 
   8   9   0        8.92       12.41      5.75 o 
   9   9   0        0.42        1.37      5.62 o 
   0  10   0      540.59      531.89     11.89 o 
   1  10   0     3541.36     3697.23     31.54 o 
   2  10   0        5.05       16.39      3.79 o 
   3  10   0       33.13       31.74      4.18 o 
   4  10   0        0.96       -3.40      3.40 o 
   5  10   0       50.58      -13.58     13.78 o 
   6  10   0      510.98      558.73     18.42 o 
   7  10   0      365.87      380.84     16.26 o 
   8  10   0        0.75       -4.90      4.90 o 
   9  10   0        6.52        8.36      7.25 o 
   1  11   0      648.42      695.01     14.63 o 
   2  11   0      403.45      111.08      6.79 o 
   3  11   0       19.84       28.67      4.11 o 
   4  11   0      119.40      110.43      7.58 o 
   5  11   0      339.18      315.54     13.65 o 
   6  11   0      334.78      297.71     13.97 o 
   7  11   0       19.58        6.07      6.46 o 
   8  11   0        1.03       -6.79      6.79 o 
   9  11   0        4.67        1.44      5.88 o 
   0  12   0     2053.82     2078.38     26.38 o 
   1  12   0      349.54      382.15     11.49 o 
   2  12   0      130.81       96.32      6.33 o 
   3  12   0        0.37       -1.37      3.33 o 
   4  12   0      104.23       97.10      8.10 o 
   5  12   0      111.90      111.99      9.73 o 
   6  12   0       63.56       64.85      8.49 o 
   7  12   0        3.19       -2.29      5.49 o 
   8  12   0        4.93        0.00      6.73 o 
   1  13   0        5.54       13.45      3.40 o 
   2  13   0       13.71        8.62      4.57 o 
   3  13   0        9.50        6.01      3.53 o 
   4  13   0       33.75       30.82      5.62 o 
   5  13   0      178.57      183.37     10.64 o 
   6  13   0      161.62      170.90     11.30 o 
   7  13   0      109.11      114.15     10.32 o 
   8  13   0        9.13       18.15      6.86 o 
   0  14   0      182.93      138.83      8.16 o 
   1  14   0       30.55       24.95      5.55 o 
   2  14   0      100.82       98.35      7.44 o 
   3  14   0       42.41       57.27      6.14 o 
   4  14   0        0.54       -0.46      4.44 o 
   5  14   0      123.05      111.21      9.66 o 
   6  14   0        0.00        0.00      5.42 o 
   7  14   0        9.50       21.68      6.20 o 
   8  14   0       12.66        6.27      7.31 o 
   1  15   0      551.27      563.10     16.65 o 
   2  15   0       10.32        3.20      4.70 o 
   3  15   0        5.99       19.00      7.97 o 
   4  15   0       33.09       43.75      5.68 o 
   5  15   0        3.44        1.57      4.31 o 
   6  15   0      331.24      363.15     16.46 o 
   7  15   0       11.59       19.33      5.49 o 
   8  15   0        3.53       11.56      6.07 o 
   0  16   0      423.07      441.90     14.82 o 
   1  16   0      677.01      701.48     18.94 o 
   2  16   0      178.76      177.30     10.45 o 
   3  16   0       51.34       51.65      7.31 o 
   4  16   0        3.55        2.02      5.16 o 
   5  16   0       14.56        8.23      6.07 o 
   6  16   0        9.13       -1.24      6.73 o 
   7  16   0       12.37       13.45      7.25 o 
   1  17   0      293.27      305.94     13.71 o 
   2  17   0       14.80        6.07      5.75 o 
   3  17   0      108.09      112.26      9.40 o 
   4  17   0        1.08       10.58      5.22 o 
   5  17   0       36.58       24.88      5.68 o 
   6  17   0       12.24        5.75      6.14 o 
   7  17   0       16.42       10.51      6.99 o 
   0  18   0      282.72      290.01     13.84 o 
   1  18   0      159.63      152.74     10.97 o 
   2  18   0        9.26       10.45      6.14 o 
   3  18   0        3.75        0.52      6.20 o 
   4  18   0       65.32       66.94      8.03 o 
   5  18   0        0.79        4.90      5.22 o 
   6  18   0        8.56       19.33      6.53 o 
   1  19   0       68.99       70.20      8.36 o 
   2  19   0       32.52       35.66      6.79 o 
   3  19   0       41.44       21.22      7.77 o 
   4  19   0       73.21       76.34      9.73 o 
   5  19   0        0.79        2.55      4.90 o 
   6  19   0       10.88       15.41      6.53 o 
   0  20   0       33.25       29.52      7.84 o 
   1  20   0       19.36       14.89      6.99 o 
   2  20   0       30.05       26.71      6.20 o 
   3  20   0       10.53       14.30      5.03 o 
   4  20   0       35.45       37.22      7.58 o 
   5  20   0       36.12       45.39      8.95 o 
   1  21   0       67.85       86.07     11.56 o 
   2  21   0        4.82        1.83      5.81 o 
   3  21   0       18.27       35.98      6.86 o 
   4  21   0        7.50       12.02      7.12 o 
   5  21   0        1.76        3.59      6.73 o 
   0  22   0        0.54       -6.14      6.14 o 
   1  22   0        2.91        1.89      8.10 o 
   2  22   0        7.10        0.65      6.33 o 
   3  22   0       10.35        8.69      6.20 o 
   4  22   0        1.23       19.79      7.25 o 
   1  23   0        0.35       -2.68      5.75 o 
   2  23   0        0.05       -6.73      6.73 o 
   3  23   0       21.25       15.61      8.29 o 
   0  24   0        5.27       19.72      7.05 o 
   1  24   0        0.19        3.53      4.90 o 
 -10   1   1        5.12       13.91      7.31 o 
  -9   1   1       18.69       17.96      6.20 o 
  -8   1   1       11.77       10.25      4.90 o 
  -7   1   1        1.12       -0.85      3.59 o 
  -6   1   1        9.25       15.41      3.92 o 
  -5   1   1      219.02      292.82      9.99 o 
  -4   1   1      761.54      872.57     14.69 o 
  -3   1   1       44.94       63.60      3.66 o 
  -2   1   1      267.11      268.07      5.94 o 
  -1   1   1     3374.55     3128.12     65.56 o 
   0   1   1      939.44      934.83     14.92 o 
   1   1   1      674.05      572.38      7.25 o 
   2   1   1      365.20      321.94      6.86 o 
   3   1   1        0.69        7.38      2.02 o 
   4   1   1     1009.60     1119.29     17.37 o 
   5   1   1       79.12       80.26      6.01 o 
   6   1   1       62.00      103.70      7.38 o 
   7   1   1        1.10        8.16      4.05 o 
   8   1   1        1.79       -5.09      5.09 o 
   9   1   1       23.15       22.01      6.66 o 
 -10   2   1       58.51       68.44     10.97 o 
  -9   2   1      129.54      142.10     11.17 o 
  -8   2   1       80.60       84.37      8.88 o 
  -7   2   1        5.58       -2.15      4.31 o 
  -6   2   1      100.65      124.34      7.44 o 
  -5   2   1      208.00      216.54      8.69 o 
  -4   2   1      145.15      228.82      7.90 o 
  -3   2   1      118.45      116.83      5.03 o 
  -2   2   1      829.22      866.17     10.71 o 
  -1   2   1     6069.26     5432.26     91.10 o 
   0   2   1      243.87      266.71      4.31 o 
   1   2   1    16541.63    13345.62    151.18 o 
   2   2   1     8134.13     6228.10    124.99 o 
   3   2   1      596.56      615.02     11.23 o 
   4   2   1      499.35      454.51     11.43 o 
   5   2   1      118.12      156.01      7.71 o 
   6   2   1        0.85       -4.18      4.18 o 
   7   2   1        9.51        8.23      5.16 o 
   8   2   1      117.24      101.61      9.60 o 
   9   2   1        8.90        9.47      5.68 o 
 -10   3   1       15.89        8.42      8.75 o 
  -9   3   1      135.72      156.53     12.08 o 
  -8   3   1        2.07        2.09      4.70 o 
  -7   3   1       12.54       13.19      4.31 o 
  -6   3   1      315.85      273.88     11.36 o 
  -5   3   1      217.86      270.94      9.66 o 
  -4   3   1     1638.74     1632.50     20.64 o 
  -3   3   1      214.08      200.61      6.33 o 
  -2   3   1      110.79      105.01      4.11 o 
  -1   3   1     8162.01     7367.89    114.54 o 
   0   3   1        0.63        1.84      1.06 o 
   1   3   1     4938.02     4520.24     93.97 o 
   2   3   1     8454.15     6892.81    135.37 o 
   3   3   1      242.09      222.22      7.12 o 
   4   3   1     1910.31     2050.37     23.97 o 
   5   3   1      322.21      339.96     11.56 o 
   6   3   1      624.52      633.96     17.17 o 
   7   3   1        2.34        8.36      4.51 o 
   8   3   1       24.91       26.71      7.12 o 
   9   3   1       20.58       14.63      6.73 o 
 -10   4   1       22.28       41.86      7.90 o 
  -9   4   1       46.31       39.83      7.51 o 
  -8   4   1       20.87       27.30      6.79 o 
  -7   4   1      107.69       94.56      8.62 o 
  -6   4   1        0.64       -2.61      3.40 o 
  -5   4   1       46.72       54.27      5.35 o 
  -4   4   1        1.88        5.75      2.68 o 
  -3   4   1      162.46      151.63      5.81 o 
  -2   4   1      376.51      412.97      8.23 o 
  -1   4   1      665.26      654.66      9.01 o 
   0   4   1     1654.75     1613.19     31.83 o 
   1   4   1      221.74      181.74      5.22 o 
   2   4   1      123.56      161.36      5.55 o 
   3   4   1     1738.60     1610.30     19.13 o 
   4   4   1     1219.56     1146.97     18.48 o 
   5   4   1      588.78      631.08     15.67 o 
   6   4   1       27.35       18.61      5.03 o 
   7   4   1       33.89       29.58      6.33 o 
   8   4   1        2.81       -1.63      5.68 o 
   9   4   1        2.16        8.36      5.68 o 
 -10   5   1       30.97       50.22      9.21 o 
  -9   5   1        0.00        4.96      5.75 o 
  -8   5   1       95.05       89.73      8.88 o 
  -7   5   1       56.44       35.00      5.75 o 
  -6   5   1      210.28      213.80     10.38 o 
  -5   5   1        9.34       10.51      3.13 o 
  -4   5   1        4.41        1.04      2.81 o 
  -3   5   1       41.23       56.49      4.11 o 
  -2   5   1     1142.95     1253.94     14.82 o 
  -1   5   1      340.96      374.25      7.90 o 
   0   5   1      300.89      292.17      4.57 o 
   1   5   1      137.17      104.61      4.18 o 
   2   5   1      591.57      576.29     10.51 o 
   3   5   1      198.49      154.18      6.60 o 
   4   5   1      327.36      369.61     10.97 o 
   5   5   1        7.43       14.50      4.70 o 
   6   5   1      281.55      278.65     12.02 o 
   7   5   1        0.93       -0.46      4.83 o 
   8   5   1       15.66       20.18      6.27 o 
   9   5   1        2.40       -1.96      6.07 o 
  -9   6   1        9.57       19.59      6.40 o 
  -8   6   1      104.49      107.23     10.91 o 
  -7   6   1       24.25       34.94      6.66 o 
  -6   6   1        0.00       -1.18      4.18 o 
  -5   6   1       14.38       20.50      4.38 o 
  -4   6   1      142.56      153.27      7.18 o 
  -3   6   1        4.05        8.10      2.68 o 
  -2   6   1      481.20      554.94     10.58 o 
  -1   6   1      295.58      315.80      7.51 o 
   0   6   1      296.76      274.24      4.80 o 
   1   6   1      318.20      368.96      8.03 o 
   2   6   1       49.49       43.69      3.98 o 
   3   6   1     1181.71     1065.67     16.72 o 
   4   6   1      411.34      356.36     10.97 o 
   5   6   1       39.86       51.00      5.35 o 
   6   6   1        1.69        8.29      4.11 o 
   7   6   1       11.51       13.71      5.68 o 
   8   6   1        9.88        5.68      6.33 o 
   9   6   1        6.83       15.15      5.81 o 
  -9   7   1       43.04       66.22      9.08 o 
  -8   7   1       43.02       53.42      8.29 o 
  -7   7   1      278.02      278.06     13.84 o 
  -6   7   1      113.84      100.63      7.58 o 
  -5   7   1       85.76       96.06      6.73 o 
  -4   7   1      192.24      199.17      8.42 o 
  -3   7   1       57.80       67.26      4.70 o 
  -2   7   1     4218.49     4614.34     31.48 o 
  -1   7   1      178.75      181.54      6.27 o 
   0   7   1      175.20      165.06      6.37 o 
   1   7   1       27.54       46.89      4.18 o 
   2   7   1     1334.25     1331.85     17.50 o 
   3   7   1     2765.10     3031.15     28.54 o 
   4   7   1      163.94      142.62      7.51 o 
   5   7   1       52.42       48.65      5.62 o 
   6   7   1      143.69      131.45      8.88 o 
   7   7   1      137.75      154.31     10.38 o 
   8   7   1       86.93       94.30      9.34 o 
   9   7   1        9.45       12.73      7.38 o 
  -9   8   1        0.00        2.61      5.94 o 
  -8   8   1      254.96      249.65     14.37 o 
  -7   8   1       66.86       62.49      8.16 o 
  -6   8   1        4.12        3.40      4.05 o 
  -5   8   1      158.53      160.32      8.29 o 
  -4   8   1      414.58      394.75     12.34 o 
  -3   8   1       65.72      125.25      6.60 o 
  -2   8   1      120.57      152.87      6.53 o 
  -1   8   1       82.71       98.48      4.96 o 
   0   8   1       80.06       96.80      3.58 o 
   1   8   1      290.63      268.46      8.16 o 
   2   8   1       56.16       56.75      5.42 o 
   3   8   1     2145.25     2291.01     25.93 o 
   4   8   1      368.21      368.11     11.75 o 
   5   8   1      643.30      611.95     16.52 o 
   6   8   1      108.79      105.86      8.69 o 
   7   8   1        1.77        5.16      4.64 o 
   8   8   1       28.31       33.96      7.05 o 
   9   8   1       14.67       17.11      6.92 o 
  -9   9   1       38.50       49.04      7.90 o 
  -8   9   1       44.16       46.23      7.31 o 
  -7   9   1      222.86      214.32     12.47 o 
  -6   9   1       22.37       30.30      6.14 o 
  -5   9   1        2.73        3.00      3.40 o 
  -4   9   1       84.14       95.28      6.33 o 
  -3   9   1      150.99      179.26      7.90 o 
  -2   9   1     1765.73     1985.33     23.25 o 
  -1   9   1       91.26       88.35      5.42 o 
   0   9   1      344.47      427.23     10.09 o 
   1   9   1      205.76      234.57      8.69 o 
   2   9   1     1961.91     2211.27     24.88 o 
   3   9   1      123.90      128.45      7.31 o 
   4   9   1       67.34       83.78      6.99 o 
   5   9   1        5.89        4.38      4.51 o 
   6   9   1      163.92      156.14     10.97 o 
   7   9   1        3.25       10.06      4.51 o 
   8   9   1        0.02        1.24      5.29 o 
   9   9   1        1.46       -2.09      6.99 o 
  -9  10   1       24.24       15.87      8.42 o 
  -8  10   1        0.81       -1.83      5.42 o 
  -7  10   1       18.66       11.56      6.40 o 
  -6  10   1       43.08       37.03      7.64 o 
  -5  10   1       16.23       18.28      5.09 o 
  -4  10   1      258.71      291.97     11.23 o 
  -3  10   1      386.01      497.28     13.52 o 
  -2  10   1       53.93       78.82      5.16 o 
  -1  10   1      199.17      194.73      7.90 o 
   0  10   1      409.65      463.74      8.08 o 
   1  10   1       98.53      115.19      6.46 o 
   2  10   1      369.30      407.55     11.75 o 
   3  10   1        1.45       -1.89      2.42 o 
   4  10   1        0.29       -3.85      3.85 o 
   5  10   1        5.61        3.33      4.83 o 
   6  10   1        0.00       -1.89      5.42 o 
   7  10   1       39.21       41.66      6.92 o 
   8  10   1        6.59       -0.65      7.05 o 
   9  10   1       34.03       43.03      8.95 o 
  -9  11   1       14.04       20.50      7.51 o 
  -8  11   1        3.79        2.48      5.62 o 
  -7  11   1        4.63        7.64      5.22 o 
  -6  11   1      337.79      349.70     15.22 o 
  -5  11   1        0.04       -4.51      4.51 o 
  -4  11   1      186.64      177.88      9.40 o 
  -3  11   1       82.24      111.08      7.31 o 
  -2  11   1       73.80       74.97      5.62 o 
  -1  11   1       15.39       18.94      3.85 o 
   0  11   1       54.79       50.23      3.44 o 
   1  11   1        2.06       -4.57      4.57 o 
   2  11   1       84.57      114.80      7.05 o 
   3  11   1      104.36       93.38      6.60 o 
   4  11   1       57.18       58.45      6.33 o 
   5  11   1      299.18      294.64     13.71 o 
   6  11   1       69.65       63.60      8.88 o 
   7  11   1        0.04        6.79      5.03 o 
   8  11   1        4.18        3.85      6.33 o 
  -8  12   1        3.90        7.71      4.96 o 
  -7  12   1        0.36       -5.88      5.88 o 
  -6  12   1        7.87        2.48      5.68 o 
  -5  12   1      647.28      649.76     19.00 o 
  -4  12   1        1.46       -1.57      4.11 o 
  -3  12   1       29.68       17.24      4.83 o 
  -2  12   1        0.12        2.61      3.00 o 
  -1  12   1       54.46       30.50      4.83 o 
   0  12   1      706.12      770.39     17.73 o 
   1  12   1      139.17      172.99      9.01 o 
   2  12   1      124.41      109.19      7.31 o 
   3  12   1       11.50       12.34      4.77 o 
   4  12   1      202.70      200.61     10.71 o 
   5  12   1      305.78      315.61     13.78 o 
   6  12   1      189.63      171.68     11.04 o 
   7  12   1      107.91      107.16     10.84 o 
   8  12   1        2.13       -5.35      6.86 o 
  -8  13   1        4.79       -0.65      6.07 o 
  -7  13   1       24.46       21.81      7.12 o 
  -6  13   1       18.61       16.20      5.62 o 
  -5  13   1        0.01       -5.16      5.16 o 
  -4  13   1        2.32       -0.39      3.92 o 
  -3  13   1        2.19        3.00      3.85 o 
  -2  13   1      161.04      149.28      8.49 o 
  -1  13   1       54.17       95.99      7.18 o 
   0  13   1      275.97      269.81      7.52 o 
   1  13   1      281.39      275.38     11.49 o 
   2  13   1       19.91       31.74      4.90 o 
   3  13   1      133.48      125.32      8.82 o 
   4  13   1       49.01       54.14      6.33 o 
   5  13   1       34.06       42.84      6.53 o 
   6  13   1        4.03       -1.63      5.55 o 
   7  13   1        0.07        0.59      5.03 o 
   8  13   1        5.77       16.59      6.33 o 
  -8  14   1        0.22        2.74      5.75 o 
  -7  14   1       25.85       19.66      6.92 o 
  -6  14   1       27.45       25.73      7.58 o 
  -5  14   1       11.66        4.44      5.55 o 
  -4  14   1       15.36       15.48      4.96 o 
  -3  14   1       49.13       36.77      5.94 o 
  -2  14   1      152.25      154.11      9.27 o 
  -1  14   1       73.68      113.63      7.64 o 
   0  14   1      159.96      175.73      6.44 o 
   1  14   1      254.02      273.49     12.34 o 
   2  14   1       90.66       99.91      7.71 o 
   3  14   1        5.21        7.05      4.18 o 
   4  14   1        1.42       -1.37      3.98 o 
   5  14   1       78.77       76.99      8.23 o 
   6  14   1        9.69        2.29      5.68 o 
   7  14   1        0.47       -4.44      6.40 o 
   8  14   1        0.00        0.72      6.79 o 
  -8  15   1        0.25       -7.18      7.18 o 
  -7  15   1        4.77        1.31      6.92 o 
  -6  15   1      107.32       79.15      9.73 o 
  -5  15   1       17.70       15.02      7.12 o 
  -4  15   1      387.08      355.18     14.56 o 
  -3  15   1       15.16       28.15      5.35 o 
  -2  15   1       38.82       31.67      5.16 o 
  -1  15   1      111.08       95.99      8.75 o 
   0  15   1       78.27       85.91      5.37 o 
   1  15   1        0.50       -5.35      5.35 o 
   2  15   1      219.28      218.11     10.97 o 
   3  15   1        7.57        3.53      4.64 o 
   4  15   1      269.74      266.83     12.93 o 
   5  15   1      111.49      113.10      9.99 o 
   6  15   1       24.85       10.64      6.01 o 
   7  15   1        8.98       21.16      6.33 o 
  -7  16   1       21.79       25.99      7.25 o 
  -6  16   1       39.65       29.52      7.12 o 
  -5  16   1      133.89      126.03     10.32 o 
  -4  16   1       11.17        7.51      5.68 o 
  -3  16   1       89.37       70.72      8.23 o 
  -2  16   1        5.83        2.15      4.77 o 
  -1  16   1      112.94      125.05      9.47 o 
   0  16   1      190.70      202.45      7.80 o 
   1  16   1       15.02        8.10      6.53 o 
   2  16   1       22.80        3.98      7.58 o 
   3  16   1       29.81       38.72      5.62 o 
   4  16   1       12.04       14.89      5.88 o 
   5  16   1       64.70       44.41      8.62 o 
   6  16   1        3.18       14.89      5.29 o 
   7  16   1        2.15       -3.46      6.60 o 
  -7  17   1       26.06       35.52      7.90 o 
  -6  17   1        5.01       -3.13      6.20 o 
  -5  17   1       14.97       18.42      5.68 o 
  -4  17   1      111.72       75.23      9.53 o 
  -3  17   1       49.21       46.36      8.23 o 
  -2  17   1        2.35        3.27      4.90 o 
  -1  17   1      433.09      436.61     16.20 o 
   0  17   1       93.23       93.36     13.19 o 
   1  17   1      151.76      166.19     10.58 o 
   2  17   1      381.13      413.04     16.72 o 
   3  17   1        0.39        0.00      5.22 o 
   4  17   1        4.06       -5.29      5.29 o 
   5  17   1        0.00       -5.62      5.62 o 
   6  17   1        6.55        1.31      6.27 o 
   7  17   1        0.04        5.75      5.35 o 
  -6  18   1        6.04        8.62      6.92 o 
  -5  18   1        1.42        0.00      6.14 o 
  -4  18   1      125.33      122.51     11.04 o 
  -3  18   1      559.60      591.25     19.85 o 
  -2  18   1      127.01      104.16      9.01 o 
  -1  18   1      379.86      366.54     15.28 o 
   0  18   1       94.33       92.42      6.73 o 
   1  18   1       71.41       62.17      8.42 o 
   2  18   1      406.85      361.38     16.20 o 
   3  18   1       24.05       11.82      5.81 o 
   4  18   1       77.50       79.34      8.69 o 
   5  18   1       37.80       36.18      7.58 o 
   6  18   1        0.59       -4.11      6.27 o 
  -6  19   1       22.02       27.17      7.12 o 
  -5  19   1        6.96        7.05      5.42 o 
  -4  19   1        0.58        0.59      6.20 o 
  -3  19   1        2.15        6.14      6.14 o 
  -2  19   1       14.86       25.66      5.09 o 
  -1  19   1       53.61       58.32      8.16 o 
   0  19   1       53.81       42.04      5.40 o 
   1  19   1       11.91       14.69      6.40 o 
   2  19   1        0.37       -4.31      6.33 o 
   3  19   1       61.20       58.12      8.23 o 
   4  19   1        5.87        9.14      5.68 o 
   5  19   1       63.19       61.06      9.01 o 
   6  19   1        4.17        4.31      7.25 o 
  -5  20   1       18.89       12.15      8.10 o 
  -4  20   1       50.42       57.40      8.49 o 
  -3  20   1        5.28        0.00      6.53 o 
  -2  20   1        2.69        1.11      6.01 o 
  -1  20   1        4.50        8.36      4.83 o 
   0  20   1        2.15       -0.03      4.18 o 
   1  20   1        0.03       -4.51      5.22 o 
   2  20   1        0.60        1.76      5.94 o 
   3  20   1       15.52       13.32      6.73 o 
   4  20   1       10.48       12.21      5.94 o 
   5  20   1       10.69       20.05      7.58 o 
  -5  21   1        1.15       -1.44      7.12 o 
  -4  21   1        3.55       -2.02      6.86 o 
  -3  21   1      198.78      237.77     14.11 o 
  -2  21   1      204.42      193.88     13.26 o 
  -1  21   1       27.59       33.83      6.92 o 
   0  21   1        2.60      -13.58     13.58 o 
   1  21   1        6.66        8.95      6.14 o 
   2  21   1        6.06        5.55      5.09 o 
   3  21   1       12.09       10.91      6.27 o 
   4  21   1        0.13       -4.77      5.75 o 
  -4  22   1       78.24       68.44     10.84 o 
  -3  22   1      112.42       96.58     12.93 o 
  -2  22   1       41.56       36.83      9.27 o 
  -1  22   1        2.27        0.00      6.73 o 
   0  22   1       52.42       60.78      6.34 o 
   1  22   1        0.08       -5.75      5.75 o 
   2  22   1        1.07       -1.31      6.53 o 
   3  22   1        9.88       14.95      6.79 o 
   4  22   1        3.61        1.44      6.66 o 
  -3  23   1       40.69       53.29      9.47 o 
  -2  23   1        7.20       19.20      6.86 o 
  -1  23   1       10.20        6.07      7.25 o 
   0  23   1        0.11      -10.44     11.40 o 
   1  23   1        2.39        8.10      5.49 o 
   2  23   1       23.23       33.24      7.58 o 
   3  23   1       22.13       13.71      8.29 o 
  -1  24   1       11.38       18.55      7.71 o 
   0  24   1       14.08       10.45      4.82 o 
   1  24   1        4.89       -4.31      7.05 o 
 -10   0   2       95.05      103.70     11.43 o 
  -9   0   2       43.79       72.75      7.51 o 
  -8   0   2        6.84        9.80      4.77 o 
  -7   0   2       51.93       50.74      6.40 o 
  -6   0   2      635.78      731.06     17.83 o 
  -5   0   2     3032.72     3140.20     31.93 o 
  -4   0   2       41.14       31.21      3.53 o 
  -3   0   2       26.62       21.62      2.94 o 
  -2   0   2     3050.59     3106.11     22.01 o 
  -1   0   2    15368.03    13808.09    172.33 o 
   0   0   2    30293.02    26863.04    166.49 o 
   1   0   2     6724.19     6586.67    126.16 o 
   2   0   2      175.02      138.77      5.29 o 
   3   0   2      599.58      434.59     10.51 o 
   4   0   2      131.38      135.24      6.66 o 
   5   0   2      173.74      202.31      9.01 o 
   6   0   2       30.07       31.48      5.49 o 
   7   0   2      186.69      194.14     11.10 o 
   8   0   2       50.26       74.84      8.42 o 
   9   0   2        3.14       -6.60      7.44 o 
 -10   1   2       13.16        4.18      7.44 o 
  -9   1   2       23.49       24.68      6.92 o 
  -8   1   2       44.55       42.32      7.31 o 
  -7   1   2        1.38        7.90      4.57 o 
  -6   1   2      295.14      318.15     12.28 o 
  -5   1   2       98.61      105.20      6.66 o 
  -4   1   2      294.58      311.69      9.34 o 
  -3   1   2      722.87      846.26     13.32 o 
  -2   1   2     5093.17     5186.07     28.47 o 
  -1   1   2     5331.98     5275.53     25.86 o 
   0   1   2      212.37      245.24      4.04 o 
   1   1   2       40.43       52.96      3.20 o 
   2   1   2      138.78      128.12      5.22 o 
   3   1   2     1189.97      934.81     15.22 o 
   4   1   2       24.48       25.21      3.53 o 
   5   1   2       16.10       -1.37      3.98 o 
   6   1   2      155.81      184.87     10.38 o 
   7   1   2       28.97       27.17      6.20 o 
   8   1   2       77.99       82.93      9.60 o 
   9   1   2       16.29        8.55      7.25 o 
 -10   2   2        0.09        6.99      6.07 o 
  -9   2   2        5.97       -1.24      4.83 o 
  -8   2   2       37.30       63.87      6.79 o 
  -7   2   2       10.42       11.04      4.83 o 
  -6   2   2      333.22      330.56     12.08 o 
  -5   2   2      318.32      366.15     11.56 o 
  -4   2   2       31.32       29.45      3.66 o 
  -3   2   2       20.56       19.72      2.94 o 
  -2   2   2       28.38       21.48      2.61 o 
  -1   2   2       88.46       90.64      4.05 o 
   0   2   2     5126.07     4926.46    105.10 o 
   1   2   2     2247.86     2369.44     18.87 o 
   2   2   2      170.97      172.92      5.94 o 
   3   2   2       11.80       11.69      3.13 o 
   4   2   2       29.30       26.64      3.98 o 
   5   2   2       27.10       21.75      3.98 o 
   6   2   2      331.77      370.13     13.65 o 
   7   2   2        1.39        1.44      4.38 o 
   8   2   2        8.97       -7.25      7.25 o 
   9   2   2        3.60        2.68      5.75 o 
 -10   3   2        8.19       19.72      7.25 o 
  -9   3   2       23.79        8.55      8.23 o 
  -8   3   2        9.16       12.08      4.77 o 
  -7   3   2        0.88       -4.64      4.64 o 
  -6   3   2      233.76      268.26     11.10 o 
  -5   3   2       43.60       44.01      5.03 o 
  -4   3   2      128.52      134.72      6.60 o 
  -3   3   2        0.01        3.07      1.76 o 
  -2   3   2      991.59     1004.68     13.32 o 
  -1   3   2     2301.10     2311.58     18.42 o 
   0   3   2      138.49      111.38      4.38 o 
   1   3   2      331.87      346.04      7.64 o 
   2   3   2       34.19       31.35      3.07 o 
   3   3   2      383.62      328.21      9.73 o 
   4   3   2       27.41       48.98      4.90 o 
   5   3   2       18.71       13.00      4.57 o 
   6   3   2       55.31       43.03      6.79 o 
   7   3   2        7.04        1.50      5.94 o 
   8   3   2       53.95       47.80      9.14 o 
   9   3   2        8.69        9.99      5.75 o 
 -10   4   2      174.98      189.70     14.63 o 
  -9   4   2       13.69       14.82      7.05 o 
  -8   4   2      156.58      142.69     10.77 o 
  -7   4   2       69.40       67.07      7.77 o 
  -6   4   2       70.73       76.60      7.25 o 
  -5   4   2      115.01      120.03      6.92 o 
  -4   4   2        8.97        7.64      2.74 o 
  -3   4   2      130.02      132.04      5.94 o 
  -2   4   2      334.80      375.42      8.62 o 
  -1   4   2      864.32      853.70     11.82 o 
   0   4   2     6709.31     6427.97     60.93 o 
   1   4   2       15.50       17.24      2.61 o 
   2   4   2      776.84      836.79     13.52 o 
   3   4   2      173.72      147.26      6.53 o 
   4   4   2     1066.91      892.16     17.44 o 
   5   4   2        0.27        0.39      3.92 o 
   6   4   2       83.85       69.68      7.84 o 
   7   4   2       49.11       47.93      7.44 o 
   8   4   2        2.25       -4.05      6.53 o 
   9   4   2       19.56       17.50      7.05 o 
 -10   5   2        6.13        5.03      7.31 o 
  -9   5   2       49.73       53.09      9.47 o 
  -8   5   2      263.90      282.96     14.24 o 
  -7   5   2       51.80       44.34      7.84 o 
  -6   5   2       18.69       10.58      4.44 o 
  -5   5   2       44.85       51.78      5.22 o 
  -4   5   2        0.00        2.48      2.22 o 
  -3   5   2       25.74       33.43      3.33 o 
  -2   5   2      476.87      476.64      9.99 o 
  -1   5   2        0.07        2.87      1.96 o 
   0   5   2     1997.92     1984.12     69.81 o 
   1   5   2       97.79      136.74      5.55 o 
   2   5   2      371.84      343.95      9.14 o 
   3   5   2      759.71      687.77     13.78 o 
   4   5   2      591.02      508.64     13.32 o 
   5   5   2        8.95       12.47      4.11 o 
   6   5   2      426.18      387.05     15.08 o 
   7   5   2      645.91      646.82     20.37 o 
   8   5   2      120.67      105.07     10.97 o 
   9   5   2       17.21       12.28      7.84 o 
  -9   6   2      147.14      156.73     12.08 o 
  -8   6   2       85.33       91.16      9.08 o 
  -7   6   2     1165.22     1155.20     25.73 o 
  -6   6   2       32.41       23.77      5.81 o 
  -5   6   2        2.84        2.42      3.27 o 
  -4   6   2       67.57       59.95      4.96 o 
  -3   6   2      309.09      329.71      9.47 o 
  -2   6   2      722.19      786.24     13.52 o 
  -1   6   2      357.78      351.65      8.69 o 
   0   6   2        9.44        6.25      1.69 o 
   1   6   2      966.71      934.94     13.97 o 
   2   6   2      910.96      941.21     15.22 o 
   3   6   2       12.67       17.83      3.66 o 
   4   6   2      522.19      485.92     13.84 o 
   5   6   2      865.63      751.96     18.68 o 
   6   6   2      496.52      532.67     17.11 o 
   7   6   2      123.68      144.65     10.97 o 
   8   6   2       10.64        1.18      6.79 o 
   9   6   2        4.04        0.00      6.53 o 
  -9   7   2       94.27      102.79     10.45 o 
  -8   7   2        1.01        3.92      5.68 o 
  -7   7   2      353.05      327.95     15.22 o 
  -6   7   2       75.26       80.71      7.90 o 
  -5   7   2       22.23       14.95      4.51 o 
  -4   7   2       20.25       15.48      3.27 o 
  -3   7   2       82.10      118.98      6.40 o 
  -2   7   2     1067.15     1168.85     17.11 o 
  -1   7   2      204.51      206.49      7.05 o 
   0   7   2      154.83      130.73      9.24 o 
   1   7   2       14.97       25.53      3.66 o 
   2   7   2      248.41      240.90      8.49 o 
   3   7   2      196.91      250.70      9.14 o 
   4   7   2       23.65       26.12      4.31 o 
   5   7   2        1.67        0.78      4.11 o 
   6   7   2       11.61        6.86      5.68 o 
   7   7   2        6.99        9.53      6.20 o 
   8   7   2       13.89       15.93      7.12 o 
   9   7   2        2.20        2.09      6.07 o 
  -9   8   2        3.74       -7.31      7.31 o 
  -8   8   2        0.38        1.18      6.01 o 
  -7   8   2       13.63        7.44      6.53 o 
  -6   8   2      593.69      598.69     17.63 o 
  -5   8   2       50.74       41.60      5.88 o 
  -4   8   2      182.46      184.28      8.49 o 
  -3   8   2      382.63      384.76     11.30 o 
  -2   8   2      216.83      219.35      7.90 o 
  -1   8   2       24.57       35.00      3.59 o 
   0   8   2       10.26       12.17      3.40 o 
   1   8   2      163.32      162.08      6.79 o 
   2   8   2       77.44       77.51      5.55 o 
   3   8   2        1.91        4.57      2.94 o 
   4   8   2       92.32       73.99      6.14 o 
   5   8   2       95.48       81.37      7.44 o 
   6   8   2       26.33       22.14      6.07 o 
   7   8   2      197.20      206.94     13.39 o 
   8   8   2        2.57       -5.62      6.20 o 
   9   8   2        4.82       -6.66      6.66 o 
  -9   9   2        7.13       -7.25      7.25 o 
  -8   9   2      118.86      134.00     10.77 o 
  -7   9   2       88.12       87.44      8.95 o 
  -6   9   2      329.19      300.52     13.91 o 
  -5   9   2        9.76        3.53      4.83 o 
  -4   9   2       73.83       86.98      6.73 o 
  -3   9   2     1607.65     1644.12     23.51 o 
  -2   9   2       40.97       38.59      4.31 o 
  -1   9   2      924.04      849.59     15.61 o 
   0   9   2        0.17       -1.28      1.99 o 
   1   9   2      246.04      303.40      9.66 o 
   2   9   2       21.91       38.20      4.38 o 
   3   9   2        3.14        2.22      3.53 o 
   4   9   2      171.37      177.17      9.47 o 
   5   9   2      268.04      253.37     12.08 o 
   6   9   2      406.36      360.34     15.15 o 
   7   9   2       66.24       54.33      9.40 o 
   8   9   2        3.70       -0.65      6.46 o 
  -9  10   2        0.55        6.92      6.27 o 
  -8  10   2       62.68       57.14      7.97 o 
  -7  10   2      129.30      137.79     10.71 o 
  -6  10   2     1342.19     1324.53     27.43 o 
  -5  10   2       11.82       14.69      4.70 o 
  -4  10   2       75.70       93.19      6.53 o 
  -3  10   2      206.44      206.09      9.34 o 
  -2  10   2      130.11      127.47      7.18 o 
  -1  10   2     1155.07     1200.78     19.39 o 
   0  10   2      145.30      166.85      5.45 o 
   1  10   2      657.47      719.90     15.22 o 
   2  10   2      441.71      404.68     12.08 o 
   3  10   2      124.17      103.70      6.53 o 
   4  10   2        0.25        0.78      3.72 o 
   5  10   2      209.72      210.47     11.49 o 
   6  10   2        6.35        5.03      6.27 o 
   7  10   2      272.41      252.98     14.37 o 
   8  10   2       62.31       69.81      8.03 o 
  -9  11   2        0.59       -7.12      7.12 o 
  -8  11   2        9.66       -0.65      7.64 o 
  -7  11   2        4.46        7.18      6.20 o 
  -6  11   2      597.65      604.70     18.94 o 
  -5  11   2      121.51      124.14      8.95 o 
  -4  11   2        1.03       -2.29      2.81 o 
  -3  11   2       12.43       14.04      4.51 o 
  -2  11   2      124.84      102.39      6.92 o 
  -1  11   2      131.14      142.42      7.64 o 
   0  11   2      302.48      292.30     27.46 o 
   1  11   2       40.07       36.50      4.51 o 
   2  11   2      231.02      183.11      8.75 o 
   3  11   2        1.00       -0.39      3.85 o 
   4  11   2       27.91       23.70      5.09 o 
   5  11   2       31.10       32.85      6.46 o 
   6  11   2      299.40      302.48     14.95 o 
   7  11   2        6.00        9.53      5.62 o 
   8  11   2       35.32       25.08      8.95 o 
  -8  12   2       17.60       25.27      6.66 o 
  -7  12   2        6.81        7.44      5.81 o 
  -6  12   2       36.23       39.05      7.84 o 
  -5  12   2       48.67       49.11      6.46 o 
  -4  12   2        0.83       -0.78      4.18 o 
  -3  12   2       52.20       56.68      5.75 o 
  -2  12   2      266.77      254.68     10.45 o 
  -1  12   2       92.52       77.78      6.46 o 
   0  12   2        1.15        3.24      2.42 o 
   1  12   2        4.12        2.68      2.87 o 
   2  12   2       29.92       26.25      5.22 o 
   3  12   2      187.97      215.69     10.51 o 
   4  12   2      241.28      237.24     11.30 o 
   5  12   2        4.67       -5.68      5.68 o 
   6  12   2      120.93      129.49     10.64 o 
   7  12   2       34.09       24.68      7.97 o 
   8  12   2        0.72       -1.37      6.79 o 
  -8  13   2        0.14        5.35      5.55 o 
  -7  13   2       29.70       35.72      6.66 o 
  -6  13   2        0.08        3.20      4.51 o 
  -5  13   2        0.70       -2.35      3.85 o 
  -4  13   2       51.21       60.73      6.46 o 
  -3  13   2        7.64        5.88      3.98 o 
  -2  13   2        0.70        0.00      2.94 o 
  -1  13   2      434.19      414.41     13.06 o 
   0  13   2      113.66      111.38      5.49 o 
   1  13   2       31.76       31.21      4.77 o 
   2  13   2        1.07       -3.40      3.98 o 
   3  13   2        5.70        4.51      4.11 o 
   4  13   2       28.52       23.70      6.27 o 
   5  13   2       10.72        9.14      6.07 o 
   6  13   2        0.02       -0.59      6.07 o 
   7  13   2       63.81       77.45      8.29 o 
   8  13   2        0.03       -1.44      6.01 o 
  -8  14   2        6.37        4.18      6.60 o 
  -7  14   2       17.73       18.61      6.27 o 
  -6  14   2        8.64        8.29      5.16 o 
  -5  14   2       15.45        9.01      6.01 o 
  -4  14   2        7.61        5.42      4.57 o 
  -3  14   2       68.19       66.87      6.46 o 
  -2  14   2       16.78       31.41      5.29 o 
  -1  14   2       42.75       30.69      5.88 o 
   0  14   2      501.36      521.17     24.46 o 
   1  14   2       11.30       -8.69      8.69 o 
   2  14   2       18.20      105.86      8.16 o 
   3  14   2        0.50       -3.53      4.64 o 
   4  14   2      121.80      100.04      9.47 o 
   5  14   2       66.15       51.13      8.36 o 
   6  14   2        9.89        8.88      6.92 o 
   7  14   2       35.46       42.51      8.55 o 
  -8  15   2        1.83       -7.64      7.64 o 
  -7  15   2        6.06        7.12      6.27 o 
  -6  15   2      141.27      139.55     12.02 o 
  -5  15   2        8.58       11.56      4.77 o 
  -4  15   2      128.27      113.10      9.27 o 
  -3  15   2       11.53       19.20      5.62 o 
  -2  15   2        2.09        1.24      3.79 o 
  -1  15   2       13.92       19.59      4.70 o 
   0  15   2        8.21        0.69      7.31 o 
   1  15   2     2075.00     2082.63     31.87 o 
   2  15   2       91.75      112.84      8.42 o 
   3  15   2       41.92       37.81      7.84 o 
   4  15   2       28.18       39.64      6.07 o 
   5  15   2       12.58        9.53      6.14 o 
   6  15   2      109.45      140.14     11.43 o 
   7  15   2       24.55       32.46      7.90 o 
  -7  16   2        4.64        3.40      6.53 o 
  -6  16   2        9.03        1.83      6.79 o 
  -5  16   2       77.92       58.32      8.55 o 
  -4  16   2       24.29       19.39      5.62 o 
  -3  16   2       40.76       48.06      6.33 o 
  -2  16   2       68.39       60.47      7.12 o 
  -1  16   2        0.37       -3.53      5.35 o 
   0  16   2     1401.98     1387.07     19.05 o 
   1  16   2      385.67      351.00     16.26 o 
   2  16   2      163.82      172.66     10.77 o 
   3  16   2       75.70       96.19      8.82 o 
   4  16   2      128.84      127.27     10.91 o 
   5  16   2        1.42       -2.94      5.42 o 
   6  16   2       11.76       16.85      6.99 o 
   7  16   2        7.06       11.49      6.73 o 
  -7  17   2        4.29       -6.33      6.33 o 
  -6  17   2       11.57       19.85      6.07 o 
  -5  17   2       34.31       36.31      7.51 o 
  -4  17   2       25.78       29.78      5.81 o 
  -3  17   2       42.44       44.08      6.99 o 
  -2  17   2       24.22       28.01      6.20 o 
  -1  17   2       17.72       28.21      5.94 o 
   0  17   2       91.60       86.51      6.63 o 
   1  17   2      143.65      128.25     12.34 o 
   2  17   2      104.98       94.82      9.27 o 
   3  17   2      237.48      210.67     13.13 o 
   4  17   2       24.45       23.84      6.92 o 
   5  17   2        3.12       12.34      5.55 o 
   6  17   2        0.68        6.07      6.07 o 
  -6  18   2       15.28       21.48      6.20 o 
  -5  18   2      103.77      125.25      9.99 o 
  -4  18   2       27.64       32.65      7.77 o 
  -3  18   2       20.32       26.97      6.40 o 
  -2  18   2       26.89       23.70      6.53 o 
  -1  18   2       87.73       85.42      9.08 o 
   0  18   2       27.46       33.32      5.12 o 
   1  18   2      186.88      195.19     12.28 o 
   2  18   2       10.90       14.30      6.53 o 
   3  18   2        9.97       -5.03      7.18 o 
   4  18   2        1.03        1.18      5.75 o 
   5  18   2       20.85       33.11      6.46 o 
   6  18   2        0.16        7.77      5.42 o 
  -6  19   2        5.03        4.24      6.92 o 
  -5  19   2        0.02        3.27      5.22 o 
  -4  19   2       10.72        1.24      6.53 o 
  -3  19   2       19.98       13.19      6.86 o 
  -2  19   2      145.10      146.73     11.17 o 
  -1  19   2      544.63      586.61     20.57 o 
   0  19   2       65.73       61.07      5.86 o 
   1  19   2        0.52       -7.38      7.38 o 
   2  19   2        2.18        1.11      5.42 o 
   3  19   2        0.20        2.35      5.94 o 
   4  19   2        1.18       -6.86      6.86 o 
   5  19   2        4.35       -0.65      6.66 o 
  -5  20   2        0.19       -3.40      5.88 o 
  -4  20   2       40.51       28.86      8.55 o 
  -3  20   2        4.81       10.32      6.27 o 
  -2  20   2      190.81      193.62     13.84 o 
  -1  20   2      131.21      140.27     11.95 o 
   0  20   2        6.93       10.10      4.40 o 
   1  20   2       26.05      -10.32     10.32 o 
   2  20   2        0.06        0.00      4.83 o 
   3  20   2       21.80       18.81      7.05 o 
   4  20   2        8.47       14.04      7.25 o 
   5  20   2        0.79       -6.46      6.92 o 
  -5  21   2        3.46        7.97      5.81 o 
  -4  21   2       35.45       45.45      8.16 o 
  -3  21   2       30.08       27.10      9.47 o 
  -2  21   2       21.28       21.16      6.60 o 
  -1  21   2       37.63       62.76      7.90 o 
   0  21   2        0.62       -3.38      4.54 o 
   1  21   2       70.56       78.95      9.93 o 
   2  21   2        6.29        4.44      6.99 o 
   3  21   2        2.65        9.27      5.75 o 
   4  21   2       13.61        5.62      8.29 o 
  -4  22   2        9.04       20.77      7.18 o 
  -3  22   2       44.53       42.38      7.71 o 
  -2  22   2        1.27        0.00      6.07 o 
  -1  22   2        9.71       -3.85      6.73 o 
   0  22   2        0.36       -3.51      4.88 o 
   1  22   2        2.79       -7.90      7.90 o 
   2  22   2       15.51       19.53      7.71 o 
   3  22   2        0.27        0.72      6.27 o 
  -3  23   2        0.07       -5.09      6.60 o 
  -2  23   2       10.01        6.27      6.53 o 
  -1  23   2       43.59       27.56      8.23 o 
   0  23   2       42.09       38.65      6.69 o 
   1  23   2        1.07       -6.79      6.79 o 
   2  23   2        1.61        9.27      6.79 o 
 -10   1   3        0.21       13.52      6.07 o 
  -9   1   3       28.57       32.72      6.40 o 
  -8   1   3       52.99       57.60      7.64 o 
  -7   1   3        7.66        6.86      5.22 o 
  -6   1   3       29.58       16.39      5.03 o 
  -5   1   3      114.72      108.01      7.18 o 
  -4   1   3     3647.96     3844.49     33.83 o 
  -3   1   3       62.88       80.78      5.29 o 
  -2   1   3      594.47      605.81     11.56 o 
  -1   1   3     3370.12     3388.81     25.40 o 
   0   1   3     3058.84     3132.72     26.58 o 
   1   1   3      532.59      579.30     11.17 o 
   2   1   3      119.56      133.02      6.14 o 
   3   1   3       99.13      101.81      6.01 o 
   4   1   3      347.95      344.93     11.89 o 
   5   1   3      404.19      319.92     12.73 o 
   6   1   3        5.45        0.91      4.77 o 
   7   1   3        2.81        4.77      5.42 o 
   8   1   3       32.49       42.71      6.99 o 
   9   1   3       22.58       30.89      8.29 o 
 -10   2   3        1.29       14.24      5.62 o 
  -9   2   3       36.92       40.94      6.99 o 
  -8   2   3        0.42       -4.96      4.96 o 
  -7   2   3        1.25       -2.29      4.24 o 
  -6   2   3       44.44       60.08      6.07 o 
  -5   2   3       25.68       24.29      4.96 o 
  -4   2   3      421.57      500.94     12.80 o 
  -3   2   3      110.47      131.26      6.20 o 
  -2   2   3     1587.05     1660.64     19.07 o 
  -1   2   3     1697.38     1741.10     18.61 o 
   0   2   3      129.28      170.33      4.29 o 
   1   2   3     1543.38     1587.57     18.42 o 
   2   2   3      326.80      299.28      8.88 o 
   3   2   3       96.05       73.60      5.81 o 
   4   2   3      201.04      174.95      9.01 o 
   5   2   3       52.80       42.64      6.20 o 
   6   2   3       14.49       16.85      4.77 o 
   7   2   3        3.11        3.72      5.03 o 
   8   2   3       21.30       22.66      6.92 o 
   9   2   3        5.98        0.00      7.71 o 
 -10   3   3        0.02        2.87      5.49 o 
  -9   3   3       47.92       41.86      7.84 o 
  -8   3   3        3.16        3.79      5.16 o 
  -7   3   3       30.41       26.06      5.88 o 
  -6   3   3      105.55      111.73      7.58 o 
  -5   3   3      245.18      251.15     10.06 o 
  -4   3   3       32.65       38.07      4.64 o 
  -3   3   3      135.39      122.18      6.07 o 
  -2   3   3      212.46      218.11      7.51 o 
  -1   3   3     1624.77     1627.21     18.35 o 
   0   3   3     1746.07     1836.43     33.14 o 
   1   3   3      645.51      740.40     13.06 o 
   2   3   3      397.29      433.94     10.91 o 
   3   3   3      382.60      360.27     10.97 o 
   4   3   3       42.71       39.38      4.90 o 
   5   3   3       18.59       13.78      4.38 o 
   6   3   3      211.07      160.45     10.97 o 
   7   3   3        4.01        1.04      5.16 o 
   8   3   3       26.94       32.13      7.51 o 
   9   3   3        7.34       16.33      6.66 o 
 -10   4   3        5.14        4.38      5.88 o 
  -9   4   3        8.33       -1.89      7.64 o 
  -8   4   3       16.49       15.87      5.81 o 
  -7   4   3      357.02      356.36     14.63 o 
  -6   4   3       94.09       88.62      8.42 o 
  -5   4   3      456.51      429.76     13.58 o 
  -4   4   3        1.45       -3.27      3.27 o 
  -3   4   3      198.88      214.00      7.97 o 
  -2   4   3      603.04      594.45     12.02 o 
  -1   4   3        0.70       15.35      2.48 o 
   0   4   3       65.54       67.14      5.65 o 
   1   4   3     1140.73     1145.86     16.46 o 
   2   4   3       17.69       30.17      3.79 o 
   3   4   3        2.52        0.00      3.07 o 
   4   4   3       70.50       67.59      5.94 o 
   5   4   3      180.51      147.52      9.40 o 
   6   4   3      115.16      111.93      9.08 o 
   7   4   3       58.16       69.81      8.10 o 
   8   4   3        1.03       -6.86      6.86 o 
   9   4   3       24.71       22.92      8.49 o 
  -9   5   3       10.04       16.00      7.05 o 
  -8   5   3       32.45       40.55      6.53 o 
  -7   5   3      164.94      144.19     10.32 o 
  -6   5   3       19.34       17.37      4.77 o 
  -5   5   3       17.58       23.77      4.83 o 
  -4   5   3       17.57       23.44      3.66 o 
  -3   5   3      624.98      642.32     14.04 o 
  -2   5   3      247.81      216.02      7.90 o 
  -1   5   3      118.44      117.02      5.55 o 
   0   5   3       42.23       51.66      2.98 o 
   1   5   3       14.98       11.56      3.07 o 
   2   5   3      116.89      125.45      6.46 o 
   3   5   3        3.03       -1.24      3.27 o 
   4   5   3       27.34       25.60      4.38 o 
   5   5   3        3.34        6.92      4.11 o 
   6   5   3       49.96       52.70      7.12 o 
   7   5   3       21.41       13.19      6.46 o 
   8   5   3        0.01       -3.13      6.01 o 
   9   5   3        4.70       -0.72      8.29 o 
  -9   6   3        5.10        5.22      6.60 o 
  -8   6   3      250.70      236.53     14.04 o 
  -7   6   3        0.82       -3.46      6.46 o 
  -6   6   3        4.73       10.64      4.05 o 
  -5   6   3       12.71       17.57      3.59 o 
  -4   6   3        2.16       -0.33      2.68 o 
  -3   6   3       87.57       80.00      5.81 o 
  -2   6   3      624.83      693.32     14.50 o 
  -1   6   3      922.99      959.29     15.87 o 
   0   6   3     1169.08     1250.38     36.21 o 
   1   6   3        6.19        3.20      2.61 o 
   2   6   3      471.52      542.34     13.06 o 
   3   6   3      283.40      311.75     10.91 o 
   4   6   3       29.17       40.23      4.90 o 
   5   6   3       34.67       31.48      5.68 o 
   6   6   3        9.48        7.77      5.81 o 
   7   6   3       18.15       14.56      7.18 o 
   8   6   3        0.98       10.25      5.81 o 
  -9   7   3       31.13       32.39      7.64 o 
  -8   7   3        4.03        0.00      6.66 o 
  -7   7   3      631.31      625.99     20.05 o 
  -6   7   3      304.98      304.77     13.45 o 
  -5   7   3       13.38       17.83      4.38 o 
  -4   7   3       55.18       72.55      5.75 o 
  -3   7   3      114.44      120.61      6.79 o 
  -2   7   3     1400.04     1433.00     20.70 o 
  -1   7   3        6.59        8.23      2.48 o 
   0   7   3      182.74      212.77      5.77 o 
   1   7   3        6.06       24.68      3.53 o 
   2   7   3      678.29      684.50     15.08 o 
   3   7   3      271.22      247.30     10.06 o 
   4   7   3       12.51       13.13      4.18 o 
   5   7   3      154.84      132.83      9.08 o 
   6   7   3      246.01      224.05     12.47 o 
   7   7   3       64.28       62.89      8.82 o 
   8   7   3        0.24        2.61      6.33 o 
  -9   8   3        9.67        2.68      8.23 o 
  -8   8   3        6.18        7.12      5.62 o 
  -7   8   3      119.35      126.16     10.71 o 
  -6   8   3      114.61      113.37      9.47 o 
  -5   8   3       65.39       56.49      6.14 o 
  -4   8   3       89.48       90.97      6.60 o 
  -3   8   3       13.98       18.87      4.44 o 
  -2   8   3       69.68       55.83      5.55 o 
  -1   8   3      248.34      248.08      8.95 o 
   0   8   3       46.57       39.53      5.00 o 
   1   8   3        0.38        4.77      2.48 o 
   2   8   3       11.51       13.52      3.72 o 
   3   8   3        1.37       -2.09      3.79 o 
   4   8   3       82.90       90.71      7.25 o 
   5   8   3        1.55       -4.51      4.57 o 
   6   8   3       45.20       44.54      7.05 o 
   7   8   3       14.32        6.46      6.40 o 
   8   8   3        0.31        8.03      6.14 o 
  -9   9   3        7.80        8.95      6.33 o 
  -8   9   3       59.24       55.25      8.82 o 
  -7   9   3      538.29      513.73     18.81 o 
  -6   9   3      102.97      109.06      9.14 o 
  -5   9   3      170.75      159.01     10.12 o 
  -4   9   3       50.57       56.55      5.81 o 
  -3   9   3       48.81       55.05      5.49 o 
  -2   9   3     1194.06     1276.66     21.16 o 
  -1   9   3      324.33      333.83     10.97 o 
   0   9   3      120.99      141.45      5.10 o 
   1   9   3       64.65       67.00      5.29 o 
   2   9   3       38.93       26.38      4.64 o 
   3   9   3      320.52      357.99     12.41 o 
   4   9   3       57.27       44.08      6.46 o 
   5   9   3        0.07       -5.29      5.29 o 
   6   9   3      254.79      257.55     14.11 o 
   7   9   3        4.11       12.02      6.27 o 
   8   9   3        7.42        8.88      6.53 o 
  -9  10   3        1.18        1.44      6.99 o 
  -8  10   3       27.09       25.60      7.31 o 
  -7  10   3       28.14       23.12      8.10 o 
  -6  10   3      148.15      176.38     11.43 o 
  -5  10   3       86.93       96.84      8.16 o 
  -4  10   3       19.64       22.66      4.51 o 
  -3  10   3      109.87      132.30      7.71 o 
  -2  10   3      102.01       97.76      6.73 o 
  -1  10   3        0.57        1.24      3.07 o 
   0  10   3       50.61       51.00      3.56 o 
   1  10   3       29.96       36.70      4.38 o 
   2  10   3        0.28        5.22      3.13 o 
   3  10   3       36.31       33.17      5.22 o 
   4  10   3        1.45       -1.70      4.83 o 
   5  10   3        5.48       15.41      5.68 o 
   6  10   3       59.10       49.11      8.69 o 
   7  10   3       13.51       12.34      6.86 o 
   8  10   3        0.02        6.99      6.99 o 
  -8  11   3       14.14       14.17      5.81 o 
  -7  11   3       21.31       34.22      6.27 o 
  -6  11   3        7.06       10.12      5.88 o 
  -5  11   3      410.61      402.59     14.82 o 
  -4  11   3       65.47       43.36      6.33 o 
  -3  11   3       15.94        8.49      3.92 o 
  -2  11   3       31.40       19.00      4.70 o 
  -1  11   3      204.12      211.71     10.06 o 
   0  11   3      121.22      102.71      5.88 o 
   1  11   3       20.37       26.19      4.77 o 
   2  11   3      178.08      186.11      9.66 o 
   3  11   3        3.13       12.08      4.70 o 
   4  11   3       16.91       15.22      4.77 o 
   5  11   3      213.66      202.05     12.93 o 
   6  11   3        0.57       -4.51      6.14 o 
   7  11   3       60.21       51.00      9.53 o 
   8  11   3       25.25       21.55      8.82 o 
  -8  12   3       17.31       13.26      6.40 o 
  -7  12   3       11.25       18.28      5.42 o 
  -6  12   3       74.04       67.98      8.42 o 
  -5  12   3      407.07      389.99     15.67 o 
  -4  12   3      357.97      363.41     14.24 o 
  -3  12   3      140.27      177.75     10.19 o 
  -2  12   3        1.94       -0.39      3.46 o 
  -1  12   3       11.38       15.35      4.38 o 
   0  12   3       69.53       75.82      4.73 o 
   1  12   3       42.14       34.61      5.22 o 
   2  12   3      489.26      490.29     15.80 o 
   3  12   3      304.19      307.12     13.39 o 
   4  12   3        3.29        3.72      5.03 o 
   5  12   3      328.82      340.36     15.35 o 
   6  12   3       65.05       55.05      9.01 o 
   7  12   3      123.50      131.58     11.43 o 
  -8  13   3       21.32       30.17      7.18 o 
  -7  13   3       27.23       21.48      7.31 o 
  -6  13   3        0.04       -3.85      5.55 o 
  -5  13   3       21.70        9.40      5.75 o 
  -4  13   3      301.38      268.13     13.13 o 
  -3  13   3        3.99       -4.31      4.31 o 
  -2  13   3      337.42      328.67     12.93 o 
  -1  13   3       44.55       40.55      6.20 o 
   0  13   3      215.59      219.36      7.50 o 
   1  13   3      220.61      213.80     11.04 o 
   2  13   3      187.07      198.45     10.45 o 
   3  13   3      541.62      601.57     18.35 o 
   4  13   3        9.46        8.88      5.81 o 
   5  13   3        0.01        0.52      5.88 o 
   6  13   3        1.13       -6.07      7.05 o 
   7  13   3       16.32       36.05      6.60 o 
  -8  14   3       12.60        9.93      8.42 o 
  -7  14   3        8.96        2.55      6.40 o 
  -6  14   3        6.00       -0.59      6.27 o 
  -5  14   3       36.00       36.50      5.81 o 
  -4  14   3        2.67        1.44      4.90 o 
  -3  14   3        0.14        5.35      3.79 o 
  -2  14   3        2.44       -1.24      4.31 o 
  -1  14   3        8.62        5.75      5.03 o 
   0  14   3      216.35      183.42      7.62 o 
   1  14   3      564.93      572.70     17.37 o 
   2  14   3       16.24       19.00      5.75 o 
   3  14   3       63.04       49.89      7.84 o 
   4  14   3       23.97       22.79      6.40 o 
   5  14   3       99.67       90.18      9.40 o 
   6  14   3       43.38       52.50      8.16 o 
   7  14   3       16.96       18.28      7.77 o 
  -7  15   3       16.84       29.84      7.18 o 
  -6  15   3        1.23        3.59      5.09 o 
  -5  15   3        8.01       15.35      5.29 o 
  -4  15   3        5.24        5.03      5.22 o 
  -3  15   3        0.60        3.33      4.90 o 
  -2  15   3       26.48       32.32      5.62 o 
  -1  15   3      130.76      139.62      9.34 o 
   0  15   3      434.47      424.34     10.80 o 
   1  15   3        0.16       -2.68      6.20 o 
   2  15   3        2.37        6.14      3.85 o 
   3  15   3       70.37       78.43      8.10 o 
   4  15   3       37.90       29.45      7.64 o 
   5  15   3        4.22       11.36      6.07 o 
   6  15   3        0.09       -5.29      6.99 o 
  -7  16   3        1.83        4.11      5.62 o 
  -6  16   3        3.24        1.89      6.07 o 
  -5  16   3       58.90       69.74      8.03 o 
  -4  16   3       73.32       69.42      8.62 o 
  -3  16   3      103.53      108.21      9.66 o 
  -2  16   3       23.29       29.19      5.88 o 
  -1  16   3      252.44      242.53     12.21 o 
   0  16   3       34.98       30.09      4.84 o 
   1  16   3      193.07      188.40     11.62 o 
   2  16   3        2.22       -6.46      6.60 o 
   3  16   3      204.76      200.74     12.60 o 
   4  16   3       33.18       29.84      7.12 o 
   5  16   3       11.04        9.40      6.20 o 
   6  16   3        5.31        7.58      7.31 o 
  -7  17   3        0.66       10.77      5.42 o 
  -6  17   3        0.92        1.96      5.22 o 
  -5  17   3       44.23       48.52      8.03 o 
  -4  17   3       60.71       63.15      7.90 o 
  -3  17   3       87.43       67.52      8.69 o 
  -2  17   3       54.94       51.46      7.05 o 
  -1  17   3       89.11       72.22      9.60 o 
   0  17   3      110.12      106.84      9.31 o 
   1  17   3       25.38       33.11      7.05 o 
   2  17   3      204.46      193.43     12.28 o 
   3  17   3       26.80       30.89      7.44 o 
   4  17   3        0.39       -4.24      6.40 o 
   5  17   3        7.55        4.57      7.05 o 
   6  17   3        2.45       12.15      6.27 o 
  -6  18   3        0.07       -7.38      7.38 o 
  -5  18   3        0.68        7.05      5.35 o 
  -4  18   3      114.31      118.00     11.23 o 
  -3  18   3      231.33      198.39     13.52 o 
  -2  18   3        8.20       -2.15      7.44 o 
  -1  18   3      249.44      259.51     14.69 o 
   0  18   3      257.36      277.31     10.22 o 
   1  18   3       56.09       47.08      7.05 o 
   2  18   3        7.25       -1.70      6.40 o 
   3  18   3       18.64       14.82      6.33 o 
   4  18   3        5.72       -6.33      6.66 o 
   5  18   3       28.76       38.40      8.10 o 
  -6  19   3      130.17      122.12     12.67 o 
  -5  19   3        7.29        0.65      6.20 o 
  -4  19   3        2.26        7.58      5.94 o 
  -3  19   3        1.52       -1.76      5.94 o 
  -2  19   3        3.12       -2.29      5.35 o 
  -1  19   3      175.60      190.29     12.41 o 
   0  19   3       60.31       60.94      6.28 o 
   1  19   3       15.69       12.67      6.73 o 
   2  19   3        0.07        2.42      5.62 o 
   3  19   3        4.69        2.48      6.07 o 
   4  19   3        1.02       -6.66      6.79 o 
   5  19   3       97.34      102.79     11.95 o 
  -5  20   3        2.79        1.44      6.79 o 
  -4  20   3        3.67       -0.65      5.81 o 
  -3  20   3        0.91        5.68      5.68 o 
  -2  20   3       15.95       20.18      6.07 o 
  -1  20   3       95.64      111.60     10.38 o 
   0  20   3        0.01        5.09      3.81 o 
   1  20   3       16.20       24.42      6.46 o 
   2  20   3       16.24       15.74      6.92 o 
   3  20   3       11.09       15.87      6.66 o 
   4  20   3        0.23       -3.53      6.73 o 
  -4  21   3        9.61       16.13      6.86 o 
  -3  21   3        8.09       -2.02      6.66 o 
  -2  21   3        8.67       15.54      6.73 o 
  -1  21   3        0.08       -1.89      6.53 o 
   0  21   3       43.99       53.12      6.01 o 
   1  21   3       27.52       30.43      8.23 o 
   2  21   3        2.35        1.31      6.40 o 
   3  21   3       13.72        4.18      8.03 o 
  -3  22   3        4.72       -2.81      6.79 o 
  -2  22   3       19.79       17.17      7.18 o 
  -1  22   3        5.86        8.75      7.05 o 
   0  22   3        5.89        9.07      8.75 o 
   1  22   3        1.11        4.83      6.33 o 
   2  22   3       12.72       14.11      6.79 o 
  -1  23   3       16.03       32.91      7.38 o 
   0  23   3       13.62       24.36      5.70 o 
  -9   0   4      113.70      109.32     11.62 o 
  -8   0   4       94.28       95.93      8.95 o 
  -7   0   4       59.77       62.95      6.73 o 
  -6   0   4      150.46      159.93      9.53 o 
  -5   0   4      576.35      563.76     15.87 o 
  -4   0   4        4.71        7.05      3.27 o 
  -3   0   4       58.65       68.44      5.68 o 
  -2   0   4      278.92      328.47      9.93 o 
  -1   0   4      752.59      787.68     14.50 o 
   0   0   4     2463.47     2515.21     37.19 o 
   1   0   4      503.71      594.84     13.13 o 
   2   0   4      370.36      418.46     11.75 o 
   3   0   4      482.97      478.99     13.84 o 
   4   0   4      522.40      530.19     15.61 o 
   5   0   4        2.75        5.68      5.35 o 
   6   0   4       24.31       25.66      5.62 o 
   7   0   4        5.74       -0.59      5.09 o 
   8   0   4        6.03        9.93      6.79 o 
  -9   1   4       45.16       47.02      8.69 o 
  -8   1   4        2.91        4.51      5.22 o 
  -7   1   4       36.81       33.24      6.27 o 
  -6   1   4        1.04        5.94      3.66 o 
  -5   1   4        4.25        7.71      4.18 o 
  -4   1   4        0.04       -1.89      3.53 o 
  -3   1   4     1752.31     1652.09     22.99 o 
  -2   1   4      427.78      417.28     11.36 o 
  -1   1   4      111.52      101.74      5.88 o 
   0   1   4       24.19       29.84      2.89 o 
   1   1   4      168.32      155.22      7.44 o 
   2   1   4       31.53       32.78      4.31 o 
   3   1   4      212.64      179.06      8.82 o 
   4   1   4        1.02        1.11      4.77 o 
   5   1   4      329.05      289.55     13.06 o 
   6   1   4        2.93        0.00      5.22 o 
   7   1   4       11.30       15.08      5.16 o 
   8   1   4        0.08        9.27      5.68 o 
  -9   2   4       12.97       13.58      6.79 o 
  -8   2   4        0.53        6.20      4.31 o 
  -7   2   4       43.07       41.27      6.60 o 
  -6   2   4       25.74       14.50      5.49 o 
  -5   2   4      537.33      550.57     15.61 o 
  -4   2   4      346.86      363.93     12.28 o 
  -3   2   4      143.38      137.98      7.44 o 
  -2   2   4      388.25      398.35     11.10 o 
  -1   2   4        8.13        2.94      3.27 o 
   0   2   4     2985.61     3003.75     23.41 o 
   1   2   4     1651.06     1644.25     21.94 o 
   2   2   4      117.67      153.33      7.77 o 
   3   2   4       22.36       21.68      3.46 o 
   4   2   4       40.29       22.59      5.94 o 
   5   2   4      243.46      207.27     11.75 o 
   6   2   4       13.82       10.12      5.16 o 
   7   2   4        3.94        2.35      6.14 o 
   8   2   4        3.88        1.31      6.20 o 
  -9   3   4       26.69       32.59      6.86 o 
  -8   3   4       24.65       25.60      7.05 o 
  -7   3   4       42.56        6.46      9.34 o 
  -6   3   4        3.84        2.61      4.83 o 
  -5   3   4        0.09        0.00      3.79 o 
  -4   3   4        1.99       -0.33      3.59 o 
  -3   3   4       14.33       17.50      3.66 o 
  -2   3   4     1480.35     1480.15     20.96 o 
  -1   3   4      124.26      145.56      7.18 o 
   0   3   4       10.27       12.36      2.70 o 
   1   3   4        2.61        4.64      3.20 o 
   2   3   4      295.75      266.30     10.25 o 
   3   3   4       94.83       99.72      7.05 o 
   4   3   4       25.13       30.30      5.09 o 
   5   3   4        1.00        1.31      4.57 o 
   6   3   4        1.44        6.14      4.83 o 
   7   3   4       41.37       36.44      7.51 o 
   8   3   4       20.79       28.21      7.38 o 
  -9   4   4        0.79        6.60      6.14 o 
  -8   4   4        0.79       -1.18      6.07 o 
  -7   4   4       49.88       41.27      7.44 o 
  -6   4   4       79.71       82.93      7.64 o 
  -5   4   4       62.85       72.81      6.79 o 
  -4   4   4      189.16      204.07      9.53 o 
  -3   4   4      766.70      753.40     16.72 o 
  -2   4   4        7.23        0.85      3.40 o 
  -1   4   4     1271.02     1361.56     19.98 o 
   0   4   4     1139.21     1156.45     22.43 o 
   1   4   4       71.49       78.30      5.81 o 
   2   4   4       27.42       19.07      3.59 o 
   3   4   4      423.26      454.83     13.97 o 
   4   4   4      110.81      123.68      8.16 o 
   5   4   4       41.33       26.71      6.27 o 
   6   4   4        3.66        5.68      5.35 o 
   7   4   4       61.28       50.48      7.71 o 
   8   4   4        8.45       23.70      6.79 o 
  -9   5   4        0.87        0.00      5.62 o 
  -8   5   4        0.01        8.16      4.38 o 
  -7   5   4        6.15        7.71      4.64 o 
  -6   5   4      120.33      109.64      8.49 o 
  -5   5   4        0.38        1.96      3.72 o 
  -4   5   4      180.50      189.83      9.40 o 
  -3   5   4       93.67       88.42      6.20 o 
  -2   5   4        1.71        3.98      3.33 o 
  -1   5   4      266.24      260.56      9.53 o 
   0   5   4      237.76      216.24      9.11 o 
   1   5   4       14.33       17.11      3.59 o 
   2   5   4       62.07       71.44      6.07 o 
   3   5   4        0.01        8.16      3.27 o 
   4   5   4       33.77       23.05      5.49 o 
   5   5   4       71.08       89.53      7.44 o 
   6   5   4      194.93      187.74     12.34 o 
   7   5   4       59.89       51.20      9.01 o 
   8   5   4       91.84       77.45     10.97 o 
  -9   6   4        2.57        7.44      5.68 o 
  -8   6   4        4.58        6.53      5.22 o 
  -7   6   4        1.33       -0.52      5.68 o 
  -6   6   4      382.17      404.48     15.22 o 
  -5   6   4        0.63       -1.24      4.57 o 
  -4   6   4      222.73      219.42     10.19 o 
  -3   6   4      547.92      542.01     14.82 o 
  -2   6   4      161.73      161.23      7.84 o 
  -1   6   4        5.66        6.86      3.20 o 
   0   6   4        6.63       13.78      3.04 o 
   1   6   4      187.22      178.34      8.49 o 
   2   6   4      695.73      717.28     16.46 o 
   3   6   4       12.70       13.58      4.31 o 
   4   6   4       24.17       19.07      4.64 o 
   5   6   4       47.42       58.97      7.12 o 
   6   6   4       76.17       82.28      9.47 o 
   7   6   4      170.94      178.08     13.06 o 
   8   6   4        6.59       11.82      7.58 o 
  -9   7   4       23.77       17.89      7.97 o 
  -8   7   4       92.04       94.56     10.06 o 
  -7   7   4       55.20       52.31      8.88 o 
  -6   7   4       40.89       48.00      6.60 o 
  -5   7   4       77.59       67.85      7.77 o 
  -4   7   4       29.23       34.55      5.42 o 
  -3   7   4      124.82      127.86      7.77 o 
  -2   7   4       10.18       16.59      3.33 o 
  -1   7   4      390.08      401.87     12.02 o 
   0   7   4      166.70      145.59      5.43 o 
   1   7   4        5.58       16.20      3.33 o 
   2   7   4       48.53       52.24      5.62 o 
   3   7   4       17.69        5.75      5.29 o 
   4   7   4       41.67       44.08      5.94 o 
   5   7   4       26.49       28.08      6.60 o 
   6   7   4       19.15        6.60      6.86 o 
   7   7   4        6.68       11.23      6.86 o 
   8   7   4       32.17       38.20      9.01 o 
  -9   8   4        0.60       -0.72      6.40 o 
  -8   8   4        0.70       -4.96      6.40 o 
  -7   8   4       16.61       24.10      6.46 o 
  -6   8   4      653.53      665.96     20.05 o 
  -5   8   4       98.82      101.68      8.29 o 
  -4   8   4      127.34      152.35      8.69 o 
  -3   8   4        1.04        0.33      4.18 o 
  -2   8   4       69.82       51.00      5.49 o 
  -1   8   4        6.36       10.19      3.33 o 
   0   8   4      293.31      319.21      7.94 o 
   1   8   4       63.37       97.43      6.53 o 
   2   8   4      212.36      240.44     10.19 o 
   3   8   4        7.49        3.59      3.92 o 
   4   8   4        1.37       -1.76      3.79 o 
   5   8   4        1.57       -0.52      5.16 o 
   6   8   4       37.30       34.35      8.16 o 
   7   8   4       71.56       67.59      9.93 o 
   8   8   4       13.59       -1.44      7.64 o 
  -9   9   4       35.05       45.06      8.49 o 
  -8   9   4      107.29      121.27     10.97 o 
  -7   9   4       80.91       78.30      8.95 o 
  -6   9   4      258.22      261.86     13.45 o 
  -5   9   4        5.35        1.37      5.29 o 
  -4   9   4      354.28      351.98     13.71 o 
  -3   9   4      130.24      129.49      8.49 o 
  -2   9   4        0.03       -3.27      3.27 o 
  -1   9   4       23.57       24.55      4.31 o 
   0   9   4       11.43       12.53      2.93 o 
   1   9   4      193.19      180.10      9.21 o 
   2   9   4       20.92       14.30      3.98 o 
   3   9   4        0.29        1.24      3.72 o 
   4   9   4       44.11       35.33      5.94 o 
   5   9   4       28.72       16.98      7.31 o 
   6   9   4      189.60      169.07     12.47 o 
   7   9   4       35.04       24.16      8.36 o 
  -8  10   4       20.28       31.93      7.84 o 
  -7  10   4      386.63      427.27     17.89 o 
  -6  10   4      160.84      148.76     10.97 o 
  -5  10   4       27.13       17.24      5.75 o 
  -4  10   4      141.34      113.17      9.34 o 
  -3  10   4      463.61      475.34     15.22 o 
  -2  10   4        2.49        8.10      3.46 o 
  -1  10   4       60.64       66.28      6.27 o 
   0  10   4        4.14        2.78      2.55 o 
   1  10   4      134.82      138.18      8.62 o 
   2  10   4      135.38      161.23      9.14 o 
   3  10   4       34.93       33.70      5.68 o 
   4  10   4      206.76      201.39     11.75 o 
   5  10   4      125.84      122.90     10.45 o 
   6  10   4       49.04       54.27      8.88 o 
   7  10   4        4.14        3.33      6.33 o 
  -8  11   4       65.85       82.54      9.93 o 
  -7  11   4       29.11       23.38      7.97 o 
  -6  11   4      200.68      200.09     11.82 o 
  -5  11   4       34.61       33.50      6.46 o 
  -4  11   4       36.45       42.97      5.94 o 
  -3  11   4      147.59      155.49      9.34 o 
  -2  11   4        1.38        6.99      3.59 o 
  -1  11   4       22.92       14.76      5.62 o 
   0  11   4       66.48       70.83      4.67 o 
   1  11   4       95.28       98.61      7.31 o 
   2  11   4       79.39       83.00      7.77 o 
   3  11   4      162.38      180.89     10.45 o 
   4  11   4       76.05       94.95      9.01 o 
   5  11   4       93.55       75.56     10.19 o 
   6  11   4       39.11       47.41      8.10 o 
   7  11   4        7.39        1.37      7.25 o 
  -8  12   4       55.67       49.76      9.73 o 
  -7  12   4        0.02        0.59      6.27 o 
  -6  12   4       72.49       77.71      8.88 o 
  -5  12   4       99.86      105.99      9.34 o 
  -4  12   4        0.19       -4.57      4.57 o 
  -3  12   4        0.31        6.07      5.03 o 
  -2  12   4      139.68      124.21      9.01 o 
  -1  12   4      170.56      168.42     10.12 o 
   0  12   4        2.34        6.32      3.43 o 
   1  12   4       64.34       66.09      7.05 o 
   2  12   4      165.26      160.38     10.06 o 
   3  12   4        6.99        2.35      4.77 o 
   4  12   4      106.63       96.97      9.47 o 
   5  12   4       12.35        2.87      7.25 o 
   6  12   4       13.04        7.64      6.99 o 
   7  12   4        5.77        4.24      6.53 o 
  -8  13   4       12.72       17.11      7.84 o 
  -7  13   4        5.71       10.91      6.07 o 
  -6  13   4       13.27       17.44      5.68 o 
  -5  13   4      106.46       95.93      9.53 o 
  -4  13   4       59.81       65.96      7.77 o 
  -3  13   4      190.22      194.14     11.62 o 
  -2  13   4        9.05        8.29      5.49 o 
  -1  13   4      158.09      149.80      9.47 o 
   0  13   4       66.00       67.63      6.27 o 
   1  13   4       52.49       73.07      7.38 o 
   2  13   4      124.32      123.75      9.73 o 
   3  13   4       17.21       12.93      5.35 o 
   4  13   4       76.99       87.18      9.66 o 
   5  13   4        1.66       -4.77      6.60 o 
   6  13   4       16.36       32.26      6.46 o 
  -7  14   4        1.03       -6.14      6.14 o 
  -6  14   4       17.57       12.73      6.53 o 
  -5  14   4        0.88        3.33      4.90 o 
  -4  14   4       85.73       75.49      8.69 o 
  -3  14   4       98.42      111.93      9.60 o 
  -2  14   4      473.41      490.55     16.98 o 
  -1  14   4        2.11        1.37      4.64 o 
   0  14   4      181.89      169.24      7.80 o 
   1  14   4       20.37       21.42      5.88 o 
   2  14   4      130.36      135.44     10.06 o 
   3  14   4        0.05        9.40      4.05 o 
   4  14   4      157.75      142.16     11.69 o 
   5  14   4        1.84        2.48      5.81 o 
   6  14   4        0.18       -2.74      6.99 o 
  -7  15   4        2.64       -2.74      6.40 o 
  -6  15   4       16.78       22.79      6.20 o 
  -5  15   4        0.08       -5.68      5.68 o 
  -4  15   4       78.98       89.14      8.42 o 
  -3  15   4       94.76       94.23      8.82 o 
  -2  15   4      272.51      268.85     13.97 o 
  -1  15   4       14.59       14.37      6.33 o 
   0  15   4      133.67      150.98      8.01 o 
   1  15   4      425.61      479.97     17.63 o 
   2  15   4       63.10       56.75      7.71 o 
   3  15   4       43.36       45.06      7.58 o 
   4  15   4       39.90       38.53      7.51 o 
   5  15   4        0.09        9.08      6.01 o 
   6  15   4       19.34       27.62      7.64 o 
  -7  16   4        0.13        7.90      4.96 o 
  -6  16   4       24.36       17.17      6.14 o 
  -5  16   4      123.93      121.27     10.71 o 
  -4  16   4       21.06       20.44      7.25 o 
  -3  16   4        1.22        1.63      5.35 o 
  -2  16   4        3.70        1.57      5.29 o 
  -1  16   4       27.89       22.86      6.66 o 
   0  16   4      578.37      601.93     13.91 o 
   1  16   4      210.89      228.23     13.71 o 
   2  16   4      134.80      121.46     10.45 o 
   3  16   4        9.93        2.87      6.27 o 
   4  16   4       38.18       39.12      7.71 o 
   5  16   4        4.54       -6.07      6.92 o 
  -6  17   4        0.06        2.09      6.66 o 
  -5  17   4       69.85       65.82      9.53 o 
  -4  17   4       21.61        6.01      7.44 o 
  -3  17   4       25.61       22.14      6.92 o 
  -2  17   4       10.51        2.74      6.01 o 
  -1  17   4       63.07       63.54      7.97 o 
   0  17   4       56.87       65.41      6.38 o 
   1  17   4      138.71      119.90     11.04 o 
   2  17   4       72.99       71.25     10.06 o 
   3  17   4       34.02       35.20      7.84 o 
   4  17   4        0.20        5.22      5.81 o 
   5  17   4        0.62       -2.09      6.33 o 
  -6  18   4        5.55        3.59      7.25 o 
  -5  18   4       29.84       40.88      6.99 o 
  -4  18   4       23.04       23.31      7.25 o 
  -3  18   4       12.51       10.19      5.68 o 
  -2  18   4       68.77       75.42      9.60 o 
  -1  18   4       72.36       78.17      9.53 o 
   0  18   4        6.02        0.59      4.48 o 
   1  18   4       45.26       48.52      8.29 o 
   2  18   4       14.73       29.71      6.33 o 
   3  18   4        0.73        4.51      5.88 o 
   4  18   4        0.04        2.02      5.42 o 
  -5  19   4        5.34        7.05      6.60 o 
  -4  19   4       16.75       27.88      7.12 o 
  -3  19   4        1.08       -3.13      5.81 o 
  -2  19   4        6.74        8.55      5.88 o 
  -1  19   4        9.05        7.25      6.60 o 
   0  19   4       66.73       80.54      6.65 o 
   1  19   4       58.26       80.32      9.86 o 
   2  19   4       17.23       12.80      6.92 o 
   3  19   4        8.25       14.11      7.25 o 
   4  19   4        0.04        8.55      6.07 o 
  -4  20   4        1.66        6.99      5.81 o 
  -3  20   4        5.61        8.03      6.33 o 
  -2  20   4        4.30        5.81      6.66 o 
  -1  20   4       23.06        5.75      7.58 o 
   0  20   4        0.17        6.42      4.59 o 
   1  20   4       58.26       60.08      9.80 o 
   2  20   4        1.17       -6.86      6.86 o 
   3  20   4        6.64       20.50      6.20 o 
  -3  21   4        5.38       10.58      6.79 o 
  -2  21   4       11.91       -5.49      7.64 o 
  -1  21   4        0.05       -3.40      6.86 o 
   0  21   4        7.92        2.62      7.12 o 
   1  21   4       11.96        5.49      5.94 o 
   2  21   4        4.75       12.08      6.92 o 
  -2  22   4        0.43        0.00      5.88 o 
  -1  22   4        1.64       11.43      5.94 o 
   0  22   4        0.01       -2.11      4.38 o 
  -9   1   5       14.32       23.84      6.66 o 
  -8   1   5        0.12        0.59      6.14 o 
  -7   1   5       49.58       40.42      7.77 o 
  -6   1   5        3.47        0.00      4.44 o 
  -5   1   5        2.99       -4.38      4.38 o 
  -4   1   5      262.88      259.25     11.23 o 
  -3   1   5      264.03      252.98     10.64 o 
  -2   1   5       13.48       13.45      4.77 o 
  -1   1   5     1128.29     1127.06     19.79 o 
   0   1   5     1305.60     1304.38     15.35 o 
   1   1   5        0.02       -3.72      3.72 o 
   2   1   5        0.07        6.07      2.87 o 
   3   1   5        1.01       -3.20      4.64 o 
   4   1   5      248.28      267.09     12.86 o 
   5   1   5       29.94       15.54      6.07 o 
   6   1   5        7.00       -4.57      6.60 o 
   7   1   5        0.20        1.96      5.81 o 
  -9   2   5       25.69       30.10      7.77 o 
  -8   2   5       54.32       54.46      8.75 o 
  -7   2   5       41.21       39.57      7.44 o 
  -6   2   5        0.01       -1.89      4.38 o 
  -5   2   5        0.82        0.39      4.38 o 
  -4   2   5       27.78       27.56      5.35 o 
  -3   2   5      332.30      350.94     12.34 o 
  -2   2   5       72.66       80.52      5.88 o 
  -1   2   5       16.19       12.28      4.70 o 
   0   2   5       73.31       80.92      4.54 o 
   1   2   5       33.73       40.03      5.09 o 
   2   2   5       22.23       18.02      5.16 o 
   3   2   5        0.39       -0.78      3.98 o 
   4   2   5      184.21      191.01     10.91 o 
   5   2   5        2.89       -3.00      5.55 o 
   6   2   5       20.62       18.81      6.33 o 
   7   2   5        8.36       16.78      6.20 o 
  -9   3   5       21.48       22.07      7.25 o 
  -8   3   5      121.56      125.58     10.91 o 
  -7   3   5       51.09       46.36      7.38 o 
  -6   3   5      161.18      159.99     10.38 o 
  -5   3   5      187.64      163.39     10.25 o 
  -4   3   5       94.85       96.45      6.99 o 
  -3   3   5      408.96      391.29     13.00 o 
  -2   3   5        0.34        5.94      2.29 o 
  -1   3   5      114.07      104.81      6.60 o 
   0   3   5      131.35      146.78      9.47 o 
   1   3   5        0.33        3.40      3.59 o 
   2   3   5       27.83       20.90      4.51 o 
   3   3   5        1.37        5.29      3.72 o 
   4   3   5      105.26      108.53      8.69 o 
   5   3   5       13.87       11.69      6.07 o 
   6   3   5      117.40      112.84     10.71 o 
   7   3   5       21.72       14.30      7.44 o 
  -9   4   5       17.85       26.45      8.03 o 
  -8   4   5       21.96       24.03      6.99 o 
  -7   4   5       10.02       17.44      5.42 o 
  -6   4   5      172.22      177.75     10.58 o 
  -5   4   5      291.94      286.61     12.67 o 
  -4   4   5       82.90       72.09      7.38 o 
  -3   4   5       45.41       32.52      6.20 o 
  -2   4   5       20.82       20.83      4.31 o 
  -1   4   5      447.97      419.44     13.26 o 
   0   4   5      255.81      279.40      7.64 o 
   1   4   5      188.64      200.61      9.34 o 
   2   4   5        7.73       -1.11      3.85 o 
   3   4   5        3.87       10.32      3.66 o 
   4   4   5        1.97       -0.46      4.77 o 
   5   4   5       23.82       21.68      6.60 o 
   6   4   5      283.83      256.70     14.82 o 
   7   4   5       31.38       35.52      7.90 o 
  -9   5   5        0.63        0.72      5.75 o 
  -8   5   5        7.76       11.89      5.75 o 
  -7   5   5      100.23       99.13      9.66 o 
  -6   5   5       17.00       21.68      5.29 o 
  -5   5   5       48.33       46.30      6.86 o 
  -4   5   5      104.68       84.17      7.90 o 
  -3   5   5        9.75       11.04      4.38 o 
  -2   5   5      262.98      265.65     10.64 o 
  -1   5   5        4.99        1.37      3.66 o 
   0   5   5      489.36      528.79     10.30 o 
   1   5   5      184.99      174.03      9.01 o 
   2   5   5        0.48       -4.05      4.05 o 
   3   5   5       50.59       54.27      6.46 o 
   4   5   5       28.35       30.43      5.62 o 
   5   5   5        2.63       -5.81      5.81 o 
   6   5   5       27.89       22.40      7.58 o 
   7   5   5       15.77       21.94      6.99 o 
  -9   6   5       15.01        1.44      8.10 o 
  -8   6   5       62.88       76.73      9.21 o 
  -7   6   5       25.61       20.31      7.71 o 
  -6   6   5       17.30       22.66      6.33 o 
  -5   6   5       26.23       20.31      5.81 o 
  -4   6   5        2.31       -5.35      5.35 o 
  -3   6   5      231.46      230.32     10.45 o 
  -2   6   5        8.19        5.75      4.51 o 
  -1   6   5      122.32      111.54      7.38 o 
   0   6   5      219.85      227.22      9.86 o 
   1   6   5        9.41        2.22      4.24 o 
   2   6   5      198.24      184.74     10.19 o 
   3   6   5       22.36       21.55      4.90 o 
   4   6   5        1.25        4.31      4.31 o 
   5   6   5        4.21        2.15      5.35 o 
   6   6   5       17.75       24.03      8.29 o 
   7   6   5       66.88       60.80     10.97 o 
  -8   7   5       19.77       19.39      7.25 o 
  -7   7   5      257.15      245.86     14.37 o 
  -6   7   5        0.17        2.09      5.16 o 
  -5   7   5      259.97      223.66     11.95 o 
  -4   7   5        2.08        1.70      4.24 o 
  -3   7   5       62.85       66.54      6.33 o 
  -2   7   5      335.56      340.03     12.67 o 
  -1   7   5       93.93       76.40      6.33 o 
   0   7   5       12.93       13.80      3.00 o 
   1   7   5      193.22      232.61     10.64 o 
   2   7   5      117.73      128.58      8.88 o 
   3   7   5        7.81        4.44      4.83 o 
   4   7   5       15.27       10.77      4.31 o 
   5   7   5        7.21        3.27      5.81 o 
   6   7   5       43.27       44.08      9.01 o 
   7   7   5        2.95        8.23      5.29 o 
  -8   8   5       10.23        6.60      6.20 o 
  -7   8   5       42.55       31.87      8.88 o 
  -6   8   5      350.51      380.97     16.13 o 
  -5   8   5      293.03      253.50     13.58 o 
  -4   8   5      150.55      139.03      9.73 o 
  -3   8   5       19.12       23.57      5.03 o 
  -2   8   5        5.84        8.10      4.57 o 
  -1   8   5        7.02        6.07      4.77 o 
   0   8   5       21.66       26.28      3.67 o 
   1   8   5        1.31        4.77      3.53 o 
   2   8   5        8.50       10.51      4.18 o 
   3   8   5        1.63       -1.37      4.31 o 
   4   8   5        2.35        2.55      5.49 o 
   5   8   5       47.13       33.63      7.90 o 
   6   8   5       79.23       61.32     10.32 o 
   7   8   5       94.87      113.50     11.75 o 
  -8   9   5        3.64        9.47      7.05 o 
  -7   9   5      750.11      753.72     24.68 o 
  -6   9   5        2.75        3.27      6.79 o 
  -5   9   5        0.05       -2.94      4.96 o 
  -4   9   5        1.11        7.25      4.24 o 
  -3   9   5       20.04       13.52      5.22 o 
  -2   9   5       54.80       61.65      6.99 o 
  -1   9   5      120.16      111.28      8.55 o 
   0   9   5       24.77       30.68      5.55 o 
   1   9   5       22.47       22.27      5.03 o 
   2   9   5        3.06       -1.31      4.77 o 
   3   9   5       51.34       59.82      7.25 o 
   4   9   5       32.56       27.04      7.51 o 
   5   9   5        9.90        6.92      5.62 o 
   6   9   5      103.64      107.10     11.62 o 
   7   9   5        1.12        8.55      6.07 o 
  -8  10   5       25.00       20.05      7.71 o 
  -7  10   5       27.70        7.44      8.36 o 
  -6  10   5       10.04       18.55      5.94 o 
  -5  10   5        9.36        8.16      5.68 o 
  -4  10   5        0.21       -5.03      5.03 o 
  -3  10   5       11.00       14.56      5.16 o 
  -2  10   5       24.90       27.82      4.51 o 
  -1  10   5      174.55      176.90     10.58 o 
   0  10   5        0.26       -2.92      2.92 o 
   1  10   5       40.33       48.78      6.27 o 
   2  10   5      180.82      175.34     10.58 o 
   3  10   5        2.93        4.44      5.03 o 
   4  10   5        0.00       -3.20      6.20 o 
   5  10   5       30.92       28.47      7.71 o 
   6  10   5       10.39       11.82      6.86 o 
  -8  11   5        0.14        0.72      6.79 o 
  -7  11   5        0.08       -5.16      6.20 o 
  -6  11   5      130.11      108.73     10.64 o 
  -5  11   5       52.96       47.80      7.25 o 
  -4  11   5       16.09       12.28      4.70 o 
  -3  11   5        2.56        1.37      4.70 o 
  -2  11   5      195.08      221.05     10.91 o 
  -1  11   5      207.74      202.57     11.43 o 
   0  11   5       16.19       24.53      6.11 o 
   1  11   5        5.06       -5.22      5.22 o 
   2  11   5        0.86       -2.42      5.09 o 
   3  11   5       43.40       54.27      7.05 o 
   4  11   5       25.64       26.19      6.66 o 
   5  11   5       48.02       44.08      8.88 o 
   6  11   5        2.22       -1.37      6.99 o 
  -7  12   5      114.73      123.68     11.49 o 
  -6  12   5        1.42       -0.59      6.07 o 
  -5  12   5        9.95       14.95      4.77 o 
  -4  12   5       23.54       24.62      6.79 o 
  -3  12   5       79.34       90.38      8.16 o 
  -2  12   5        3.31        7.44      4.64 o 
  -1  12   5       21.70       32.39      6.60 o 
   0  12   5        8.78       16.26      3.63 o 
   1  12   5        0.19        5.68      4.18 o 
   2  12   5        9.11        5.94      5.29 o 
   3  12   5       61.05       70.98      9.14 o 
   4  12   5        0.15       -5.22      5.55 o 
   5  12   5      145.61      169.72     12.67 o 
   6  12   5        0.47       15.35      5.62 o 
  -7  13   5       14.88       10.25      7.38 o 
  -6  13   5        7.52       19.39      5.55 o 
  -5  13   5        1.29       -1.18      5.42 o 
  -4  13   5       24.19       28.41      6.66 o 
  -3  13   5        2.37        8.62      4.64 o 
  -2  13   5       79.65       68.76      8.29 o 
  -1  13   5      328.58      351.52     15.08 o 
   0  13   5       64.29       67.13      5.03 o 
   1  13   5        0.58       -0.98      4.96 o 
   2  13   5        6.15        1.57      6.20 o 
   3  13   5       38.18       35.59      8.03 o 
   4  13   5       28.24       34.28      6.99 o 
   5  13   5        1.20        0.00      6.40 o 
   6  13   5        1.94       -5.75      8.03 o 
  -7  14   5        0.16       -4.24      6.92 o 
  -6  14   5        0.71        5.81      5.62 o 
  -5  14   5       67.40       57.60      8.42 o 
  -4  14   5       87.54       78.49      8.95 o 
  -3  14   5       36.60       39.90      7.31 o 
  -2  14   5       15.29        7.71      5.29 o 
  -1  14   5       57.55       51.00      9.14 o 
   0  14   5      138.86      127.23      9.27 o 
   1  14   5      214.94      245.47     12.86 o 
   2  14   5       15.40       10.38      6.27 o 
   3  14   5        0.52       -2.35      5.75 o 
   4  14   5        9.51       15.67      6.73 o 
   5  14   5       33.25       34.68      8.75 o 
  -6  15   5       11.78       14.17      6.53 o 
  -5  15   5       37.73       53.81      7.38 o 
  -4  15   5       31.47       34.61      7.97 o 
  -3  15   5        6.04       10.06      5.49 o 
  -2  15   5        7.84        1.11      6.40 o 
  -1  15   5        6.84       12.73      6.14 o 
   0  15   5       38.26       57.16      5.46 o 
   1  15   5        4.75        6.07      6.14 o 
   2  15   5        0.01        5.16      4.57 o 
   3  15   5        9.00       17.63      6.60 o 
   4  15   5        6.11       11.75      5.94 o 
   5  15   5        0.00       -6.92      6.92 o 
  -6  16   5        4.99       -2.81      6.27 o 
  -5  16   5        0.82       -4.57      6.92 o 
  -4  16   5        2.42       -7.38      7.38 o 
  -3  16   5      122.77      109.06     10.06 o 
  -2  16   5        5.46       -2.29      6.86 o 
  -1  16   5      445.11      477.17     18.68 o 
   0  16   5       65.05       68.71      6.94 o 
   1  16   5        3.66        2.87      6.14 o 
   2  16   5       56.40       63.08      8.42 o 
   3  16   5       22.57       24.16      7.51 o 
   4  16   5        0.52        2.02      4.83 o 
  -5  17   5        9.91       10.91      7.05 o 
  -4  17   5       18.19       16.78      7.77 o 
  -3  17   5       10.90        5.55      6.99 o 
  -2  17   5       38.47       31.67      8.23 o 
  -1  17   5        0.50       -6.46      6.46 o 
   0  17   5      305.62      348.61     30.99 o 
   1  17   5        6.22        3.66      6.99 o 
   2  17   5       51.37       51.07      8.82 o 
   3  17   5        1.94        7.97      5.62 o 
   4  17   5        5.06       11.36      7.51 o 
  -5  18   5       10.09       15.74      6.92 o 
  -4  18   5       33.36       37.16      7.97 o 
  -3  18   5        1.99       -7.44      7.44 o 
  -2  18   5       18.24       17.63      6.86 o 
  -1  18   5       50.02       43.49      8.69 o 
   0  18   5       37.29       31.06      6.45 o 
   1  18   5        1.88       -5.94      5.94 o 
   2  18   5        8.41        5.29      7.84 o 
   3  18   5        6.63       11.82      6.99 o 
  -4  19   5       35.21       25.53      8.16 o 
  -3  19   5       12.71       16.98      6.27 o 
  -2  19   5        3.69       -3.33      6.53 o 
  -1  19   5       74.69       71.38      9.53 o 
   0  19   5       34.03       22.62      6.20 o 
   1  19   5       11.47       20.18      5.68 o 
   2  19   5        9.76        0.72      7.05 o 
  -3  20   5        5.83       -2.87      6.40 o 
  -2  20   5       24.31       18.15      6.46 o 
  -1  20   5       10.22        3.46      7.90 o 
   0  20   5        9.94       12.66     12.80 o 
   1  20   5        2.80       -2.15      8.23 o 
  -8   0   6       17.08       18.94      6.33 o 
  -7   0   6        3.86        1.76      4.64 o 
  -6   0   6       15.19        2.61      5.16 o 
  -5   0   6      141.52      143.47      9.80 o 
  -4   0   6       20.94       10.51      5.35 o 
  -3   0   6      125.99      117.22      8.42 o 
  -2   0   6      440.89      463.78     15.48 o 
  -1   0   6      851.03      890.01     20.96 o 
   0   0   6      461.22      453.92     10.67 o 
   1   0   6      270.22      270.16     11.75 o 
   2   0   6       51.58       57.86      6.86 o 
   3   0   6       65.50       83.13      7.77 o 
   4   0   6       23.32       34.68      7.51 o 
   5   0   6        1.56        9.21      5.35 o 
   6   0   6        3.75        0.00      6.07 o 
   7   0   6        0.03       -6.33      6.33 o 
  -8   1   6       14.39        5.88      7.44 o 
  -7   1   6       37.52       36.90      6.92 o 
  -6   1   6       73.16       71.11      8.10 o 
  -5   1   6       36.28       40.10      6.20 o 
  -4   1   6       43.40       33.30      6.66 o 
  -3   1   6       90.54       74.51      7.71 o 
  -2   1   6      116.89      100.50      8.10 o 
  -1   1   6      197.25      234.76     10.91 o 
   0   1   6        1.13       -2.04      3.48 o 
   1   1   6        0.27        3.27      4.38 o 
   2   1   6        0.10        3.92      3.59 o 
   3   1   6       91.85      117.22      8.88 o 
   4   1   6      121.67      110.43     10.38 o 
   5   1   6       71.52       72.49      8.10 o 
   6   1   6        5.13        3.20      6.46 o 
   7   1   6        1.32       -2.15      7.38 o 
  -8   2   6        4.52       -3.27      6.46 o 
  -7   2   6        2.33        7.05      4.96 o 
  -6   2   6        2.16       15.87      4.70 o 
  -5   2   6       65.99       63.93      7.90 o 
  -4   2   6      807.31      739.94     20.18 o 
  -3   2   6        6.91       14.43      4.24 o 
  -2   2   6       71.24       78.43      7.05 o 
  -1   2   6        0.39        3.07      4.38 o 
   0   2   6      441.83      458.45     10.50 o 
   1   2   6      210.09      243.90     11.30 o 
   2   2   6       25.97       34.87      5.49 o 
   3   2   6       28.57       43.10      5.94 o 
   4   2   6       22.50       25.53      5.75 o 
   5   2   6       13.38       13.32      6.60 o 
   6   2   6        0.55       -7.12      7.12 o 
   7   2   6        0.00       -2.87      6.66 o 
  -8   3   6        4.40        9.93      5.22 o 
  -7   3   6        0.36        5.35      5.16 o 
  -6   3   6        0.05       -1.63      5.29 o 
  -5   3   6      106.80      100.44      9.08 o 
  -4   3   6       25.96       27.23      6.20 o 
  -3   3   6        1.03        3.72      4.05 o 
  -2   3   6        0.02        2.42      4.11 o 
  -1   3   6       30.21       43.16      5.81 o 
   0   3   6      128.96      123.43      8.20 o 
   1   3   6        1.16       -2.48      4.44 o 
   2   3   6       52.79       51.52      6.60 o 
   3   3   6        5.53       14.82      4.70 o 
   4   3   6        0.00       -5.62      5.62 o 
   5   3   6        0.76        1.18      5.75 o 
   6   3   6        0.30       -1.96      6.27 o 
  -8   4   6       11.57       12.67      6.79 o 
  -7   4   6        3.78        6.60      5.49 o 
  -6   4   6       52.51       52.44      7.97 o 
  -5   4   6       11.59        7.90      5.22 o 
  -4   4   6       99.04       91.49      8.03 o 
  -3   4   6        0.00        5.94      4.31 o 
  -2   4   6      337.00      324.68     12.86 o 
  -1   4   6        4.58       -4.38      4.38 o 
   0   4   6        1.74        6.51      6.86 o 
   1   4   6        2.90        0.39      4.64 o 
   2   4   6       34.94       42.97      6.20 o 
   3   4   6       58.15       68.89      7.71 o 
   4   4   6       34.15       48.45      7.64 o 
   5   4   6        3.23        7.64      5.03 o 
   6   4   6        1.34       -4.57      6.79 o 
  -8   5   6        0.03       -6.60      6.60 o 
  -7   5   6       51.09       55.90      8.03 o 
  -6   5   6       34.42       31.28      7.05 o 
  -5   5   6       99.40       72.55      8.49 o 
  -4   5   6      456.87      401.87     15.35 o 
  -3   5   6       77.62       70.13      7.77 o 
  -2   5   6      174.51      175.40     10.06 o 
  -1   5   6        0.50       -2.87      3.85 o 
   0   5   6       64.15       75.91      5.04 o 
   1   5   6        3.41        1.70      4.18 o 
   2   5   6        4.32        1.83      4.83 o 
   3   5   6        5.55        0.52      5.42 o 
   4   5   6        2.59        0.00      4.96 o 
   5   5   6       10.02        5.94      5.81 o 
   6   5   6        1.13       -4.64      7.58 o 
  -8   6   6       29.11       39.05      7.44 o 
  -7   6   6        0.99       11.75      6.07 o 
  -6   6   6      348.93      331.54     15.35 o 
  -5   6   6      211.52      199.63     11.89 o 
  -4   6   6      253.78      243.45     12.80 o 
  -3   6   6      662.53      654.46     18.81 o 
  -2   6   6       11.62       13.65      4.90 o 
  -1   6   6       20.35       13.39      4.83 o 
   0   6   6       21.89       19.63      3.25 o 
   1   6   6       10.02       11.43      4.64 o 
   2   6   6       78.12       92.40      7.77 o 
   3   6   6       21.46       16.65      5.88 o 
   4   6   6        0.97        1.11      4.96 o 
   5   6   6        0.07        7.90      5.81 o 
   6   6   6       18.41       13.45      6.66 o 
  -8   7   6        3.70       -4.90      6.79 o 
  -7   7   6        3.99        5.68      6.60 o 
  -6   7   6        5.55        6.27      6.40 o 
  -5   7   6      168.56      188.66     11.69 o 
  -4   7   6       70.38       49.37      7.51 o 
  -3   7   6        0.48       -3.66      5.29 o 
  -2   7   6        1.89       -3.53      4.24 o 
  -1   7   6        0.94       -0.46      3.92 o 
   0   7   6        7.04        4.57      3.25 o 
   1   7   6        7.98       -3.59      4.24 o 
   2   7   6       49.24       53.68      7.18 o 
   3   7   6        0.63       -5.42      5.42 o 
   4   7   6        0.61       -5.94      5.94 o 
   5   7   6        0.03       -6.07      6.07 o 
   6   7   6        8.06       12.34      7.51 o 
  -8   8   6        6.27       19.20      7.44 o 
  -7   8   6        1.35       15.41      5.88 o 
  -6   8   6      164.78      170.11     13.06 o 
  -5   8   6       96.25       86.92      9.40 o 
  -4   8   6       16.07       18.94      6.14 o 
  -3   8   6        6.54       11.30      4.77 o 
  -2   8   6       68.26       65.17      7.44 o 
  -1   8   6        4.39        8.03      4.51 o 
   0   8   6        3.11        3.57      2.79 o 
   1   8   6        6.25       14.50      4.44 o 
   2   8   6       86.01       72.49      8.55 o 
   3   8   6        8.16        5.29      5.29 o 
   4   8   6        7.62        4.64      6.20 o 
   5   8   6        0.02       -0.65      6.53 o 
   6   8   6        7.18        3.53      7.44 o 
  -7   9   6       18.00       22.33      7.84 o 
  -6   9   6       39.63       31.80      8.69 o 
  -5   9   6        0.56       -0.59      5.55 o 
  -4   9   6       78.06       84.31      8.49 o 
  -3   9   6        0.00        2.94      3.79 o 
  -2   9   6       26.69       16.39      6.60 o 
  -1   9   6        7.26       10.64      4.64 o 
   0   9   6        4.33        7.33      2.67 o 
   1   9   6        3.88       -4.90      4.90 o 
   2   9   6        0.01        1.04      5.49 o 
   3   9   6       15.40       21.81      6.40 o 
   4   9   6        0.15       -5.62      5.62 o 
   5   9   6       10.36       15.54      6.73 o 
   6   9   6        5.97        9.27      6.60 o 
  -7  10   6       25.85       16.20      6.79 o 
  -6  10   6        4.18       -3.07      6.92 o 
  -5  10   6      121.25      104.22      9.99 o 
  -4  10   6       73.40       69.09      7.97 o 
  -3  10   6        0.00       -2.02      4.51 o 
  -2  10   6       95.89      110.43      9.27 o 
  -1  10   6        0.74       -3.85      4.18 o 
   0  10   6        0.67       -3.34      4.38 o 
   1  10   6       58.41       53.61      7.84 o 
   2  10   6       68.78       74.77      8.29 o 
   3  10   6       10.60        6.20      5.68 o 
   4  10   6       18.88        9.14      7.25 o 
   5  10   6        6.24       -0.65      7.25 o 
  -7  11   6        7.36       14.56      6.46 o 
  -6  11   6       93.32       78.23     10.25 o 
  -5  11   6        7.85        6.46      6.27 o 
  -4  11   6        1.07       -2.74      4.90 o 
  -3  11   6      111.88       96.84      9.40 o 
  -2  11   6        4.75        7.58      5.16 o 
  -1  11   6        5.22        0.98      5.49 o 
   0  11   6       22.89       21.68      6.27 o 
   1  11   6       50.86       44.28      8.29 o 
   2  11   6       13.98        8.75      6.07 o 
   3  11   6       29.89       34.35      7.12 o 
   4  11   6       11.46       22.66      5.35 o 
   5  11   6       20.93       25.99      7.90 o 
  -7  12   6        2.16       -7.77      7.77 o 
  -6  12   6       72.86       75.49      9.40 o 
  -5  12   6        4.94       15.87      5.22 o 
  -4  12   6       10.57        1.11      5.81 o 
  -3  12   6       61.44       55.57      8.29 o 
  -2  12   6        4.28        3.66      4.70 o 
  -1  12   6      296.59      291.25     14.04 o 
   0  12   6        2.47        6.59      3.48 o 
   1  12   6        1.27        3.27      4.96 o 
   2  12   6        2.84        9.66      4.96 o 
   3  12   6       38.41       49.50      7.64 o 
   4  12   6        4.67       15.61      5.49 o 
   5  12   6        4.84       10.58      5.29 o 
  -6  13   6        2.71        9.53      6.53 o 
  -5  13   6       47.48       48.65      8.42 o 
  -4  13   6        7.98        1.18      6.27 o 
  -3  13   6       24.82       25.53      6.27 o 
  -2  13   6       11.50       -0.52      6.27 o 
  -1  13   6        8.24       13.06      5.49 o 
   0  13   6       11.03        5.55      4.67 o 
   1  13   6      179.56      175.01     12.47 o 
   2  13   6       45.72       45.45      7.90 o 
   3  13   6        0.09       -3.72      5.94 o 
   4  13   6        1.86       10.77      4.83 o 
  -6  14   6       17.87       17.57      8.10 o 
  -5  14   6        2.43       -5.88      6.33 o 
  -4  14   6       61.38       74.25      8.82 o 
  -3  14   6       37.05       44.99      6.92 o 
  -2  14   6      117.73      118.46      9.86 o 
  -1  14   6        0.82       -1.70      5.09 o 
   0  14   6       39.73       50.73      6.25 o 
   1  14   6       16.06        8.23      6.79 o 
   2  14   6       16.87       18.42      6.53 o 
   3  14   6       35.57       31.21      8.42 o 
   4  14   6        2.12        2.09      6.92 o 
  -5  15   6        5.25       15.02      6.14 o 
  -4  15   6        4.75        8.36      5.49 o 
  -3  15   6        2.45        0.00      6.40 o 
  -2  15   6       48.32       36.05      8.10 o 
  -1  15   6        0.67       -1.18      5.35 o 
   0  15   6       19.62       13.66      4.61 o 
   1  15   6        0.05       -0.59      5.62 o 
   2  15   6       12.18        9.60      6.92 o 
   3  15   6        3.34       12.15      5.49 o 
   4  15   6        0.03        8.69      6.40 o 
  -5  16   6       49.00       56.03      8.75 o 
  -4  16   6        8.99       21.55      6.86 o 
  -3  16   6       14.73       19.33      6.73 o 
  -2  16   6       87.39       67.91      9.47 o 
  -1  16   6       17.30       13.06      7.05 o 
   0  16   6       87.24       86.96      7.32 o 
   1  16   6       66.38       66.28      9.21 o 
   2  16   6       12.53       23.38      7.12 o 
   3  16   6        0.22       -6.33      6.53 o 
  -4  17   6       70.09       53.35      9.53 o 
  -3  17   6        5.80       13.52      5.29 o 
  -2  17   6        4.49       -6.53      6.53 o 
  -1  17   6       13.09       13.06      6.86 o 
   0  17   6       24.35       28.98      5.84 o 
   1  17   6       34.27       39.05      7.31 o 
   2  17   6       67.02       55.12     10.25 o 
  -3  18   6        2.96        1.44      6.53 o 
  -2  18   6        5.20        8.95      5.62 o 
  -1  18   6        4.06       -3.40      7.51 o 
   0  18   6        3.48        4.94      5.07 o 
   1  18   6       42.49       29.58     10.51 o 
  -2  19   6        2.29        5.81      6.73 o 
  -1  19   6        1.97       -7.31      7.31 o 
   0  19   6       18.02       17.60      5.67 o 
  -8   1   7        8.34       15.02      5.94 o 
  -7   1   7        0.00        1.31      5.35 o 
  -6   1   7        7.84       15.48      6.20 o 
  -5   1   7       18.85       20.24      5.55 o 
  -4   1   7       99.58       82.35      8.82 o 
  -3   1   7       16.88        6.33      5.94 o 
  -2   1   7       99.27       99.98      8.16 o 
  -1   1   7       61.89       47.41      8.03 o 
   0   1   7      568.74      587.51     13.53 o 
   1   1   7        0.28       -4.38      5.81 o 
   2   1   7       14.10       16.00      5.68 o 
   3   1   7        0.36       -6.53      6.53 o 
   4   1   7       40.98       37.94      7.71 o 
   5   1   7        9.89        7.25      6.60 o 
  -8   2   7        4.91       18.68      5.94 o 
  -7   2   7        0.00        6.53      6.14 o 
  -6   2   7        8.28        7.77      5.68 o 
  -5   2   7        0.11        9.34      5.35 o 
  -4   2   7       10.52       12.34      5.35 o 
  -3   2   7       25.40       40.49      6.20 o 
  -2   2   7       25.85       20.31      5.94 o 
  -1   2   7      598.29      571.40     18.74 o 
   0   2   7      255.95      269.44      9.88 o 
   1   2   7      354.34      386.98     15.54 o 
   2   2   7        3.36        3.66      5.55 o 
   3   2   7       20.90        4.44      6.99 o 
   4   2   7       12.51        1.24      6.01 o 
   5   2   7        4.06       12.60      6.73 o 
  -8   3   7       33.80       43.36      7.90 o 
  -7   3   7        0.08        7.90      5.81 o 
  -6   3   7       47.99       41.53      7.44 o 
  -5   3   7       42.76       32.19      7.18 o 
  -4   3   7        4.84       -2.61      5.42 o 
  -3   3   7       47.32       43.36      6.99 o 
  -2   3   7      305.79      288.11     13.32 o 
  -1   3   7      158.79      153.53     11.10 o 
   0   3   7       91.28       89.02      6.20 o 
   1   3   7       10.83       19.33      5.35 o 
   2   3   7        1.28       -3.66      6.14 o 
   3   3   7       27.34       50.54      7.90 o 
   4   3   7       10.92       23.18      5.22 o 
   5   3   7        1.30        2.68      7.44 o 
  -7   4   7        1.19        7.97      5.16 o 
  -6   4   7        4.76        6.07      6.07 o 
  -5   4   7       41.01       37.61      6.92 o 
  -4   4   7       49.46       38.33      6.46 o 
  -3   4   7      131.03      113.82      9.66 o 
  -2   4   7       57.46       46.89      7.71 o 
  -1   4   7      142.67      169.07     10.97 o 
   0   4   7      150.79      140.66     16.33 o 
   1   4   7       18.92       16.59      5.81 o 
   2   4   7       18.25       16.46      5.55 o 
   3   4   7        3.87        1.70      6.27 o 
   4   4   7        1.26        1.83      5.75 o 
   5   4   7       14.93       22.86      7.84 o 
  -7   5   7       42.14       48.39      8.23 o 
  -6   5   7        7.15       -1.24      6.86 o 
  -5   5   7       24.09       24.49      7.12 o 
  -4   5   7       15.43       27.75      5.94 o 
  -3   5   7       18.12       20.31      5.22 o 
  -2   5   7       19.25       16.26      5.75 o 
  -1   5   7        4.72       10.71      5.29 o 
   0   5   7        9.67        6.43      3.92 o 
   1   5   7       26.89       28.60      6.40 o 
   2   5   7       61.50       60.27      9.01 o 
   3   5   7       49.94       64.00      8.42 o 
   4   5   7        0.23        0.65      5.35 o 
   5   5   7        0.55       -0.65      7.44 o 
  -7   6   7        3.90        3.40      7.64 o 
  -6   6   7       10.52        9.40      7.12 o 
  -5   6   7        9.91        0.00      7.12 o 
  -4   6   7        7.85        7.64      5.35 o 
  -3   6   7       46.57       44.54      7.64 o 
  -2   6   7       15.03        5.55      5.88 o 
  -1   6   7        0.28        7.44      3.72 o 
   0   6   7       19.08       16.95      4.18 o 
   1   6   7       13.73        4.18      6.66 o 
   2   6   7        1.39       -4.38      4.96 o 
   3   6   7       10.17        8.23      6.66 o 
   4   6   7        0.01        0.00      6.01 o 
   5   6   7        8.57       17.31      6.60 o 
  -7   7   7      132.97      130.34     12.41 o 
  -6   7   7      150.11      134.52     12.34 o 
  -5   7   7       38.02       40.23      7.71 o 
  -4   7   7       14.45       12.21      6.33 o 
  -3   7   7       13.53        7.97      5.75 o 
  -2   7   7        4.39        0.00      5.62 o 
  -1   7   7       88.14      107.03      9.08 o 
   0   7   7       32.94       37.49      7.18 o 
   1   7   7        0.03       -2.68      4.90 o 
   2   7   7       19.99       12.86      7.25 o 
   3   7   7       27.68       26.90      7.25 o 
   4   7   7        2.10        6.46      5.62 o 
   5   7   7        2.78       -8.10      8.10 o 
  -7   8   7       17.46       27.56      8.23 o 
  -6   8   7        5.98       -7.84      7.97 o 
  -5   8   7        1.39        7.90      4.96 o 
  -4   8   7       65.90       51.20      7.51 o 
  -3   8   7       88.36       83.72      9.01 o 
  -2   8   7        5.60        4.77      6.01 o 
  -1   8   7        2.04        6.79      5.03 o 
   0   8   7        3.41        2.67      3.65 o 
   1   8   7        0.97        2.74      5.49 o 
   2   8   7       34.58       52.83      7.05 o 
   3   8   7        4.89        3.66      6.20 o 
   4   8   7        0.95       -6.27      6.27 o 
   5   8   7        0.02        2.87      5.49 o 
  -7   9   7      112.46      116.17     12.08 o 
  -6   9   7       30.58       43.30      6.92 o 
  -5   9   7        0.18       -6.86      6.86 o 
  -4   9   7        0.81        6.99      5.55 o 
  -3   9   7        0.36        6.73      4.11 o 
  -2   9   7      209.32      210.40     13.13 o 
  -1   9   7        1.32       -2.68      5.29 o 
   0   9   7        2.70       -4.10      4.10 o 
   1   9   7       87.26       79.86      9.53 o 
   2   9   7       10.04       -1.18      6.53 o 
   3   9   7        1.99        7.51      5.55 o 
   4   9   7        0.45       -2.68      6.66 o 
  -6  10   7       22.21        6.14      8.10 o 
  -5  10   7        0.67       -6.79      6.79 o 
  -4  10   7        0.65       -6.73      6.73 o 
  -3  10   7       59.17       67.46      8.88 o 
  -2  10   7       58.57       40.42      8.36 o 
  -1  10   7        0.13       -2.81      5.94 o 
   0  10   7       46.35       52.51      5.77 o 
   1  10   7       25.87       20.31      6.79 o 
   2  10   7       18.02       17.63      7.25 o 
   3  10   7        0.42        3.85      5.88 o 
   4  10   7        0.26        2.09      6.86 o 
  -6  11   7       10.07        1.44      7.58 o 
  -5  11   7        0.21       -1.96      6.73 o 
  -4  11   7        0.57        4.38      5.49 o 
  -3  11   7        2.36       12.47      5.55 o 
  -2  11   7       13.45        7.58      7.25 o 
  -1  11   7       96.31       96.71      9.80 o 
   0  11   7        9.62        2.71      4.19 o 
   1  11   7        4.17        7.18      5.68 o 
   2  11   7       10.02        0.65      6.14 o 
   3  11   7        6.51        3.33      7.05 o 
   4  11   7        5.94        9.21      5.81 o 
  -6  12   7       24.60       22.40      8.69 o 
  -5  12   7        2.11       -7.05      7.05 o 
  -4  12   7        6.99       -7.97      7.97 o 
  -3  12   7       14.88       13.58      6.53 o 
  -2  12   7       42.31       38.46      8.42 o 
  -1  12   7        1.32       -1.76      6.27 o 
   0  12   7       62.87       62.81      6.61 o 
   1  12   7       14.24       11.75      7.64 o 
   2  12   7       19.27       15.54      6.73 o 
   3  12   7        0.20       -7.38      7.38 o 
  -5  13   7        0.77       -6.86      6.86 o 
  -4  13   7        0.10        4.64      6.14 o 
  -3  13   7        0.60        5.09      5.29 o 
  -2  13   7       15.12       12.47      6.73 o 
  -1  13   7       15.54       14.82      6.27 o 
   0  13   7       19.88       37.05     10.06 o 
   1  13   7        4.06        4.51      5.94 o 
   2  13   7        1.26        5.35      5.75 o 
   3  13   7        0.91        4.24      6.27 o 
  -5  14   7       19.17       29.65      7.44 o 
  -4  14   7        3.19        6.20      5.75 o 
  -3  14   7        2.09        7.31      5.62 o 
  -2  14   7       16.09       14.89      7.58 o 
  -1  14   7       19.70       19.92      7.44 o 
   0  14   7      205.36      205.88     10.02 o 
   1  14   7       14.18        6.01      8.10 o 
   2  14   7        1.46       13.84      6.40 o 
  -4  15   7       10.20       14.30      6.40 o 
  -3  15   7        4.40        0.65      7.18 o 
  -2  15   7       32.98       22.20      7.64 o 
  -1  15   7       11.41       12.73      6.40 o 
   0  15   7       17.97       21.96      5.54 o 
   1  15   7        0.47       -1.37      6.73 o 
   2  15   7        0.29        0.72      5.88 o 
  -3  16   7       31.27       51.52      8.55 o 
  -2  16   7        9.40       13.32      6.20 o 
  -1  16   7        8.86       27.88      7.18 o 
   0  16   7        9.98       10.72      6.02 o 
   1  16   7        9.75        6.46      7.77 o 
  -6   0   8        0.08       -4.05      6.40 o 
  -5   0   8       26.05       21.94      6.66 o 
  -4   0   8       99.22      101.41      9.93 o 
  -3   0   8       21.83       21.62      6.46 o 
  -2   0   8        0.05        5.55      4.24 o 
  -1   0   8      118.34      127.67     10.97 o 
   0   0   8      352.55      332.28     17.96 o 
   1   0   8        2.14       -4.05      7.31 o 
   2   0   8      333.66      377.97     18.28 o 
   3   0   8        0.01        7.77      7.05 o 
   4   0   8        1.46       16.00      6.53 o 
  -6   1   8        0.55        1.37      6.01 o 
  -5   1   8        0.07       -1.24      5.68 o 
  -4   1   8        0.06        5.35      5.55 o 
  -3   1   8       14.32       11.43      5.09 o 
  -2   1   8        6.73        3.33      5.81 o 
  -1   1   8       83.79       85.29      8.55 o 
   0   1   8       26.38       30.48      5.62 o 
   1   1   8        7.63        3.46      6.79 o 
   2   1   8       21.24       32.85      8.42 o 
   3   1   8        4.95        5.16      6.60 o 
   4   1   8       11.79        2.81      7.58 o 
  -6   2   8        4.10        6.73      6.92 o 
  -5   2   8       22.52        3.79      7.44 o 
  -4   2   8       52.40       54.33      8.42 o 
  -3   2   8        0.15        0.00      5.94 o 
  -2   2   8        4.46       -1.11      6.07 o 
  -1   2   8        8.20        0.59      7.25 o 
   0   2   8        5.82        6.71      4.48 o 
   1   2   8       23.18       21.55      6.86 o 
   2   2   8       15.55       18.94      6.86 o 
   3   2   8       36.23       38.99      9.27 o 
   4   2   8        0.01        5.62      5.75 o 
  -6   3   8        3.42        9.53      5.81 o 
  -5   3   8       20.44       29.19      6.73 o 
  -4   3   8       13.67       12.02      6.33 o 
  -3   3   8        0.00        9.21      5.03 o 
  -2   3   8        1.89        7.31      5.22 o 
  -1   3   8        4.60       11.75      5.55 o 
   0   3   8        2.09        2.52      4.38 o 
   1   3   8        5.93       -0.59      7.05 o 
   2   3   8       32.89       60.27      8.82 o 
   3   3   8       13.88       17.63      7.25 o 
   4   3   8        2.51       -0.72      7.64 o 
  -6   4   8        5.21        7.51      7.84 o 
  -5   4   8        3.31        0.65      6.33 o 
  -4   4   8        0.72       -6.14      6.14 o 
  -3   4   8        1.60        1.18      5.42 o 
  -2   4   8        0.01        7.97      5.09 o 
  -1   4   8        4.32        4.51      5.81 o 
   0   4   8       37.35       38.81      6.89 o 
   1   4   8       84.50       86.59      9.14 o 
   2   4   8       98.58       98.80     10.58 o 
   3   4   8        0.04       12.54      6.53 o 
   4   4   8       13.47       24.81      7.71 o 
  -6   5   8       49.80       36.77      8.49 o 
  -5   5   8       32.20       29.19      7.05 o 
  -4   5   8        3.97        3.72      5.22 o 
  -3   5   8       10.08        7.12      7.12 o 
  -2   5   8       13.47        6.92      5.81 o 
  -1   5   8        0.00        3.46      6.01 o 
   0   5   8        1.02        1.89      6.14 o 
   1   5   8        0.20        1.18      5.55 o 
   2   5   8       94.10      115.85     10.51 o 
   3   5   8       10.32       12.73      7.18 o 
   4   5   8        5.25        2.87      7.97 o 
  -6   6   8       99.30       97.69     12.08 o 
  -5   6   8        5.55       10.58      5.75 o 
  -4   6   8        1.98        3.72      6.33 o 
  -3   6   8       13.56        8.42      5.75 o 
  -2   6   8        0.09        2.35      5.16 o 
  -1   6   8        3.11       12.28      6.14 o 
   0   6   8        0.81       11.20      4.06 o 
   1   6   8        1.29       -0.59      6.14 o 
   2   6   8       23.65       18.55      8.69 o 
   3   6   8        0.93        8.16      6.66 o 
  -6   7   8        3.80       -5.75      7.77 o 
  -5   7   8        9.10       13.45      5.29 o 
  -4   7   8        5.58        0.65      6.46 o 
  -3   7   8        0.05       -4.90      6.86 o 
  -2   7   8        5.22        0.00      6.07 o 
  -1   7   8       62.25       80.00      8.82 o 
   0   7   8        3.33        4.95      4.27 o 
   1   7   8        6.52        1.24      7.25 o 
   2   7   8       28.16       30.63      8.55 o 
   3   7   8       45.18       55.18     10.32 o 
  -5   8   8        0.00       19.13      5.49 o 
  -4   8   8        4.40       -0.65      6.92 o 
  -3   8   8       37.17       32.59      7.97 o 
  -2   8   8       32.28       11.69      8.36 o 
  -1   8   8        8.89        3.66      6.86 o 
   0   8   8        0.52       -4.42      4.42 o 
   1   8   8       10.92       14.63      7.12 o 
   2   8   8        3.33       -7.12      7.12 o 
   3   8   8        8.48        8.42      7.51 o 
  -5   9   8       42.48       47.54      8.95 o 
  -4   9   8       11.73       16.00      7.31 o 
  -3   9   8       16.13        5.16      7.90 o 
  -2   9   8       16.72       22.66      6.86 o 
  -1   9   8        5.38       10.64      6.46 o 
   0   9   8        3.61        9.05      8.55 o 
   1   9   8        0.45       -5.88      6.07 o 
   2   9   8        9.87       14.95      5.68 o 
   3   9   8        4.80       -5.03      7.44 o 
  -5  10   8        8.96        7.90      6.73 o 
  -4  10   8       19.93        6.79      7.58 o 
  -3  10   8       10.71       11.23      7.18 o 
  -2  10   8       30.46       42.64      7.58 o 
  -1  10   8        5.10       -0.65      6.07 o 
   0  10   8        1.13       -4.28      4.71 o 
   1  10   8       22.30       19.39      8.16 o 
   2  10   8       10.53       14.63      6.73 o 
  -4  11   8       10.88        6.33      7.97 o 
  -3  11   8       41.59       68.44      8.29 o 
  -2  11   8        3.80       -0.65      7.25 o 
  -1  11   8       17.60       13.91      7.18 o 
   0  11   8        3.01        5.40      4.72 o 
   1  11   8        5.93       -2.74      6.79 o 
   2  11   8        0.10       -5.75      6.01 o 
  -4  12   8        3.86        8.69      7.51 o 
  -3  12   8        5.85        7.71      6.14 o 
  -2  12   8        5.29       11.62      6.86 o 
  -1  12   8       22.65       28.60      7.44 o 
   0  12   8        7.01       10.33      4.78 o 
   1  12   8       10.87       15.61      6.66 o 
  -3  13   8       18.25        9.34      7.71 o 
  -2  13   8        0.36       -7.12      7.12 o 
  -1  13   8        0.22        1.44      6.53 o 
   0  13   8        2.09        3.19      4.32 o 
  -5   1   9       36.03       38.07      8.95 o 
  -4   1   9        2.68        6.20      6.86 o 
  -3   1   9        0.05       -6.86      6.86 o 
  -2   1   9        4.53        8.49      6.60 o 
  -1   1   9       15.94       15.61      6.92 o 
   0   1   9       96.44       95.59      9.57 o 
   1   1   9        1.75       -6.14      7.90 o 
   2   1   9        0.48        2.81      6.40 o 
  -5   2   9        3.33       -2.15      8.16 o 
  -4   2   9        1.89       -4.83      6.27 o 
  -3   2   9       12.78       14.04      6.46 o 
  -2   2   9        1.89       -5.88      6.33 o 
  -1   2   9        5.13        3.92      7.18 o 
   0   2   9       34.94       40.71      6.24 o 
   1   2   9       64.06       62.10     10.19 o 
   2   2   9        0.55        0.72      7.44 o 
  -4   3   9        0.22       -0.72      6.33 o 
  -3   3   9        6.74        8.10      5.68 o 
  -2   3   9        0.25        0.00      5.35 o 
  -1   3   9        1.13        0.65      6.27 o 
   0   3   9       50.33       63.39      6.87 o 
   1   3   9        0.29        2.09      6.40 o 
   2   3   9        0.12        0.72      6.40 o 
  -4   4   9        1.79       -4.18      7.25 o 
  -3   4   9        3.48        0.65      5.29 o 
  -2   4   9        2.30        3.98      6.92 o 
  -1   4   9       11.03        0.65      6.73 o 
   0   4   9       25.22       18.56      5.77 o 
   1   4   9        1.37        3.46      6.07 o 
   2   4   9        0.46       -2.15      6.73 o 
  -4   5   9        2.61       -0.72      7.51 o 
  -3   5   9        0.11       -6.14      6.60 o 
  -2   5   9        0.17        9.47      5.81 o 
  -1   5   9        5.77       -5.35      7.64 o 
   0   5   9        1.58       -1.32      5.09 o 
   1   5   9        0.00       -4.90      7.84 o 
  -4   6   9        3.89        6.46      7.38 o 
  -3   6   9        0.00        4.18      6.79 o 
  -2   6   9        6.09       19.85      6.86 o 
  -1   6   9       18.32       20.44      6.66 o 
   0   6   9        0.16       -5.41      6.60 o 
   1   6   9        0.91        5.68      6.33 o 
  -3   7   9       16.96        8.49      7.97 o 
  -2   7   9       57.16       68.11     10.71 o 
  -1   7   9        0.09        3.46      5.81 o 
   0   7   9        5.19        3.81      4.84 o 
   1   7   9        0.94        2.15      6.53 o 
  -3   8   9        0.25       10.06      6.46 o 
  -2   8   9       12.76        1.44      8.75 o 
  -1   8   9        2.69       -6.33      7.64 o 
   0   8   9        4.23       10.14      4.67 o 
  -2   9   9       11.83        8.69      7.51 o 
  -1   9   9       11.12       11.56      7.25 o 
                                                 
